# Supplementary material for: Hyper-physiologic mechanical cues, as an osteoarthritis disease-relevant environmental perturbation, cause a critical shift in set points of methylation at transcriptionally active CpG sites in neo-cartilage organoids
Source: Clin Epigenetics. 2024 May 10;16:64. doi: 10.1186/s13148-024-01676-0 (PMC11087253; doi:10.1186/s13148-024-01676-0)
Supplement: Supplementary file 2 — Additional file 2. Supplementary tables. [file 13148_2024_1676_MOESM2_ESM.xlsx]

## Sheet: S1
rank	mSite	chr	pos	entrez	signcon	randomP	randomSummary	mapGene	DM_status	MethyDiff
1	cg12795959	chr20	1569403	10326	-2	2.37183e-07	-0.0327287	SIRPB1	hypo	-2.82164
2	cg03357456	chr7	102067072	79706	-2	4.53402e-07	-0.0160504	PRKRIP1	hypo	-1.50033
3	cg21132297	chr11	43355493	8539	-2	2.24046e-06	-0.0252608	API5	hypo	-2.78422
4	cg03937517	chr3	133383077	NA	-2	2.76124e-06	-0.0183109	U6	hypo	-1.88888
5	cg12020733	chr18	68082772	NA	2	3.11316e-06	0.0200056		hyper	1.75185
6	cg01922603	chr8	19504047	55790	2	3.27932e-06	0.0354658	CSGALNACT1	hyper	2.72132
7	cg00809147	chr5	168524638	NA	-2	4.56142e-06	-0.0327855		hypo	-1.90189
8	cg03409548	chr1	47082691	148932	-2	4.92241e-06	-0.0315868	MOB3C	hypo	-3.49672
9	cg26156715	chr5	64884512	NA	2	5.93437e-06	0.0203974		hyper	2.07316
10	cg11721910	chr1	172744917	NA	2	7.01541e-06	0.0386138	RP1-15D23.2	hyper	3.24487
11	cg00810717	chr4	90582316	NA	-2	7.32668e-06	-0.033171	RP11-115D19.1	hypo	-2.78694
12	cg27278861	chr3	127558041	11343	2	7.75029e-06	0.0223478	MGLL	hyper	2.3527
13	cg22944890	chr2	71901715	8291	2	8.09368e-06	0.013318	DYSF	hyper	0.750344
14	cg05066096	chr7	4781872	NA	2	8.10418e-06	0.0209028		hyper	2.11037
15	cg03704653	chrX	8769344	171482	-2	9.66456e-06	-0.0236009	FAM9A	hypo	-2.1681
16	cg08952227	chr16	1831606	10101	-2	1.05639e-05	-0.022051	NUBP2	hypo	-1.85063
17	cg03191369	chr20	22284092	NA	2	1.08915e-05	0.0124242		hyper	1.05395
18	cg09809764	chr17	56043017	NA	-2	1.12244e-05	-0.0219035		hypo	-1.89056
19	cg26596456	chr4	69598331	NA	-2	1.13519e-05	-0.0184636		hypo	-1.67987
20	cg19746753	chr14	32182518	80224	2	1.32993e-05	0.024665	NUBPL	hyper	2.50408
21	cg22609277	chr1	111746873	1117	2	1.38921e-05	0.0299536	CHI3L2	hyper	2.65669
22	cg06621606	chr5	82999102	NA	2	1.47215e-05	0.0199715	U6	hyper	1.69031
23	cg09747162	chr1	35227074	NA	-2	1.59726e-05	-0.0214108	RP1-34M23.5	hypo	-1.57817
24	cg23241737	chr20	12908207	NA	-2	1.65085e-05	-0.0321559	RP5-1069C8.2	hypo	-2.2851
25	cg23762263	chr2	154730326	114805	-2	1.65132e-05	-0.0259994	GALNT13	hypo	-1.92823
26	cg10750929	chr12	31747831	NA	-2	1.7922e-05	-0.0223409	RNU5F-4P	hypo	-1.04595
27	cg25867383	chr8	27936225	NA	2	1.84401e-05	0.0149161	C8orf80	hyper	1.36448
28	cg11079189	chr4	108910929	3033	-2	1.92825e-05	-0.0252487	HADH	hypo	-1.84984
29	cg06468208	chr11	842622	7106	2	1.94859e-05	0.0351346	TSPAN4	hyper	3.19715
30	cg03986546	chr4	188654304	NA	2	2.07895e-05	0.0144895		hyper	1.32635
31	cg05248004	chr8	74031115	NA	-2	2.19442e-05	-0.0171987	C8orf84	hypo	-1.4167
32	cg08487909	chr6	30904981	NA	2	2.33357e-05	0.0174031		hyper	1.08038
33	cg01993027	chr1	29487000	6429	-2	2.37457e-05	-0.0292881	SRSF4	hypo	-2.75257
34	cg14847818	chr3	114328840	26137	2	2.57797e-05	0.0340741	ZBTB20	hyper	2.88309
35	cg09903756	chr8	81312506	NA	-2	2.73029e-05	-0.0238506		hypo	-2.14802
36	cg00223042	chr2	65126816	NA	-2	2.79059e-05	-0.0148405		hypo	-1.72254
37	cg22594690	chr8	121718948	6641	-2	2.95957e-05	-0.0402255	SNTB1	hypo	-2.61811
38	cg06619077	chr1	47656003	10158	-2	3.03513e-05	-0.0264235	PDZK1IP1	hypo	-2.03729
39	cg22976224	chr21	38070639	6493	2	3.05328e-05	0.0391857	SIM2	hyper	3.24056
40	cg26539736	chr2	10666585	NA	-2	3.0607e-05	-0.0128005		hypo	-1.09888
41	cg12912245	chr7	128355632	84691	-2	3.14085e-05	-0.0151988	FAM71F1	hypo	-1.41544
42	cg11743470	chr5	74327277	51301	2	3.33628e-05	0.01451	GCNT4	hyper	1.50047
43	cg18163342	chr14	105332627	NA	-2	3.45e-05	-0.0198495	KIAA0284	hypo	-0.863381
44	cg25645008	chr12	57454621	NA	2	3.49779e-05	0.0210136		hyper	2.0627
45	cg05012617	chr3	52324261	132158	2	3.62615e-05	0.0129785	GLYCTK	hyper	1.19848
46	cg01140770	chr11	61541311	NA	2	3.68638e-05	0.0183459	C11orf9	hyper	1.26902
47	cg13656809	chr7	137584214	64764	-2	3.73861e-05	-0.0251461	CREB3L2	hypo	-1.88893
48	cg08228724	chr1	78444087	11080	-2	3.79671e-05	-0.017007	DNAJB4	hypo	-1.58564
49	cg14082582	chr9	33602735	NA	2	4.03393e-05	0.0132258	RP11-255A11.21	hyper	1.25757
50	cg17749710	chr5	14915807	NA	-2	4.03817e-05	-0.02203		hypo	-2.16488
51	cg04511728	chr6	137817846	NA	-2	4.07402e-05	-0.0101886		hypo	-0.944922
52	cg27245056	chr10	122356491	NA	2	4.10614e-05	0.0595179	C10orf85	hyper	4.84871
53	cg09767237	chr4	102728212	NA	-2	4.26286e-05	-0.0368176		hypo	-2.08879
54	cg03544781	chr8	95048288	NA	-2	4.31392e-05	-0.028493		hypo	-2.24943
55	cg13213848	chr10	132873770	NA	-1	4.33587e-05	-0.0228364		hypo	NA
56	cg17362186	chr22	49947800	NA	2	4.36241e-05	0.0147069	RP1-29C18.10	hyper	1.28474
57	cg00211069	chr6	135260435	NA	2	4.41985e-05	0.013279		hyper	1.43706
58	cg03696109	chr6	30732347	NA	-2	4.59556e-05	-0.0475051		hypo	-3.26871
59	cg25655270	chr2	74118021	NA	-2	4.59765e-05	-0.0300259		hypo	-1.67475
60	cg13206920	chr17	48046859	1748	2	4.76451e-05	0.0283468	DLX4	hyper	3.14835
61	cg26174464	chr8	24770189	4741	-2	4.91837e-05	-0.0202997	NEFM	hypo	-1.50999
62	cg19543867	chr7	112124979	NA	-2	5.07238e-05	-0.0314752	C7orf53	hypo	-2.06795
63	cg04903465	chr5	180466363	153579	-2	5.07471e-05	-0.0256931	BTNL9	hypo	-2.0403
64	cg27342559	chr7	136849143	349160	-2	5.2669e-05	-0.0188224	AC009264.1	hypo	-2.08171
65	cg24217756	chr3	180707510	NA	-2	5.34498e-05	-0.02931	RP11-436A20.3	hypo	-2.99853
66	cg17401106	chr20	3650493	80332	2	5.41745e-05	0.0153847	ADAM33	hyper	1.18443
67	cg01932468	chr14	65383590	100529261	2	5.59728e-05	0.0150601	CHURC1-FNTB	hyper	1.40489
68	cg19222680	chr4	8149665	84448	2	5.95294e-05	0.0117092	ABLIM2	hyper	1.01611
69	cg12219496	chr4	85604949	NA	2	6.05618e-05	0.0125472		hyper	1.00887
70	cg14792031	chr13	41707137	89890	2	6.07285e-05	0.0658595	KBTBD6	hyper	6.44134
71	cg03345668	chr1	47081524	148932	2	6.26658e-05	0.012965	MOB3C	hyper	1.2472
72	cg09990998	chr10	44100669	220992	-2	6.3472e-05	-0.0290999	ZNF485	hypo	-2.45028
73	cg14334648	chr20	7831901	NA	-2	6.42702e-05	-0.0259495		hypo	-1.13813
74	cg01538049	chr20	8280552	NA	2	6.4275e-05	0.0113995		hyper	1.12769
75	cg05806529	chr11	1492667	81532	-2	6.72658e-05	-0.0153058	MOB2	hypo	-1.07848
76	cg04340114	chr16	89468673	NA	-2	6.72881e-05	-0.0227335	RP1-168P16.2	hypo	-2.20735
77	cg08573409	chr7	98704737	NA	-2	6.78373e-05	-0.0331524		hypo	-1.84474
78	cg25756044	chr13	111340191	79587	-2	6.7975e-05	-0.0161497	CARS2	hypo	-1.40723
79	cg11199506	chr1	205919667	NA	2	6.79989e-05	0.0182175		hyper	1.75347
80	cg05578152	chr5	137270997	NA	-2	6.82723e-05	-0.0231815		hypo	-2.46741
81	cg17367483	chr5	76244449	NA	2	6.88289e-05	0.0139786	U6atac	hyper	0.89752
82	cg22343946	chr8	99074532	NA	2	7.00707e-05	0.0154519		hyper	1.50594
83	cg20459543	chr6	148627789	NA	-2	7.14262e-05	-0.0224984		hypo	-2.04739
84	cg14598105	chr2	110915430	NA	-2	7.20594e-05	-0.0197122		hypo	-1.77106
85	cg12442404	chr3	122512787	NA	2	7.64755e-05	0.0150274	DIRC2	hyper	1.25135
86	cg01442620	chr19	33162885	84079	-2	7.81618e-05	-0.0133227	ANKRD27	hypo	-1.29319
87	cg20919556	chr6	154832050	154043	2	8.05442e-05	0.0136413	CNKSR3	hyper	1.32957
88	cg00699321	chr7	157561134	NA	2	8.07707e-05	0.0249931		hyper	1.64509
89	cg13672547	chr6	3562789	NA	-2	8.32627e-05	-0.0218219		hypo	-2.40777
90	cg11593337	chrX	129272595	9131	-2	8.41554e-05	-0.0227182	AIFM1	hypo	-2.2397
91	cg13144588	chr19	3969950	1613	-2	8.59281e-05	-0.0237755	DAPK3	hypo	-2.33712
92	cg06761424	chrX	118284952	57481	2	8.66138e-05	0.0265058	KIAA1210	hyper	2.48731
93	cg02024242	chr1	182304507	NA	2	8.92816e-05	0.0334379	RP11-416K24.2	hyper	4.15599
94	cg11742479	chr1	40026520	8761	-2	8.99234e-05	-0.0407901	PABPC4	hypo	-3.77518
95	cg22189064	chr6	86985140	NA	2	9.02648e-05	0.0242774		hyper	2.33304
96	cg09650018	chr12	2645161	775	-2	9.34942e-05	-0.0165907	CACNA1C	hypo	-0.463245
97	cg10776643	chr14	71527576	NA	-2	9.44802e-05	-0.0241606	RP1-292L20.1	hypo	-2.27791
98	cg03876023	chr8	104360863	NA	-2	9.49611e-05	-0.0443012		hypo	-4.81561
99	cg05189165	chr8	96144768	79666	2	9.4978e-05	0.01711	PLEKHF2	hyper	1.85922
100	cg14867115	chr4	153023489	NA	-2	9.54962e-05	-0.028096	RP11-18H21.1	hypo	-2.40721
101	cg12203072	chr2	242878811	NA	2	9.56951e-05	0.0207097	AC131097.3	hyper	2.21765
102	cg23749091	chr19	43774776	5678	-2	9.68308e-05	-0.019638	PSG9	hypo	-1.61101
103	cg08131309	chr15	40399131	90427	-2	9.75097e-05	-0.0264651	BMF	hypo	-1.20675
104	cg11164293	chr16	56817380	9688	2	9.76035e-05	0.0410064	NUP93	hyper	2.77279
105	cg06488187	chr17	25735730	NA	-2	9.76854e-05	-0.0302935		hypo	-1.84826
106	cg00607919	chr2	109403071	165055	2	9.91112e-05	0.0095908	CCDC138	hyper	0.976188
107	cg12544858	chr8	41494333	NA	2	0.000101452	0.014395		hyper	1.36005
108	cg27440592	chr11	125971784	NA	2	0.000103906	0.0117872	RP11-673E11.2	hyper	0.748939
109	cg24643187	chr11	66243211	NA	2	0.000104294	0.0125376	CTD-3074O7.5	hyper	1.25013
110	cg07462200	chr19	12919128	NA	-2	0.000105512	-0.0114355		hypo	-1.13038
111	cg06972217	chr17	1359781	1398	-2	0.000105975	-0.0233514	CRK	hypo	-2.85563
112	cg24994494	chr1	159408172	26476	2	0.000107	0.01752	OR10J1	hyper	2.05298
113	cg05479594	chr11	134618273	NA	2	0.000107096	0.014237	RP11-469N6.1	hyper	1.57946
114	cg15638969	chr10	131989556	NA	-2	0.000109409	-0.0230499		hypo	-1.53202
115	cg17225034	chrX	20931813	NA	2	0.000110627	0.034538		hyper	3.55564
116	cg11844737	chrX	40037471	54880	-2	0.000111001	-0.0161495	BCOR	hypo	-1.41233
117	cg15406789	chr15	70802033	NA	2	0.000112028	0.0141045		hyper	1.39826
118	cg03122740	chr3	39170287	NA	2	0.00011355	0.0147203		hyper	0.864934
119	cg10514576	chr3	149343758	NA	-2	0.000115648	-0.0365035		hypo	-2.66623
120	cg19481811	chr4	69433682	7367	-2	0.000116023	-0.0284796	UGT2B17	hypo	-2.73713
121	cg12440131	chr12	15924004	2059	-2	0.000116108	-0.0166391	EPS8	hypo	-1.6795
122	cg11994052	chr11	112916105	4684	-2	0.000117297	-0.0153672	NCAM1	hypo	-1.32315
123	cg00488445	chr1	74929641	NA	-2	0.000118174	-0.0409069		hypo	-3.15137
124	cg22963540	chr6	136568610	NA	2	0.00012398	0.0123383	FAM54A	hyper	1.0799
125	cg17154313	chr10	71562511	NA	2	0.000124245	0.0205467		hyper	1.93826
126	cg21453595	chr13	110533066	NA	2	0.000124916	0.0129001		hyper	0.85487
127	cg21532792	chr10	24912704	57584	-2	0.00012638	-0.0168346	ARHGAP21	hypo	-1.64699
128	cg22404242	chr2	86668131	55818	-2	0.000128513	-0.00973837	KDM3A	hypo	-0.915078
129	cg16731076	chr13	99061484	NA	-2	0.000129412	-0.0179666		hypo	-1.73261
130	cg16035285	chr15	101986673	5046	-2	0.000129891	-0.0206763	PCSK6	hypo	-1.52684
131	cg24935288	chr4	165851077	NA	-2	0.000130278	-0.0252597		hypo	-2.22417
132	cg14300531	chr11	73969506	NA	-2	0.000130537	-0.0338379		hypo	-1.91081
133	cg24389961	chr5	19479818	1016	-2	0.000130612	-0.0375368	CDH18	hypo	-2.73129
134	cg10807515	chr8	41019794	NA	-2	0.000130929	-0.0300811		hypo	-1.72369
135	cg20264550	chr11	72380613	5138	2	0.000131175	0.0171474	PDE2A	hyper	1.07138
136	cg27240209	chr2	140505000	NA	-2	0.000133502	-0.0153248		hypo	-1.41572
137	cg04163167	chr21	26768888	54072	-2	0.000135915	-0.0196895	LINC00158	hypo	-1.79119
138	cg15114787	chr5	31745603	NA	2	0.000136928	0.0209778	RP11-5N11.5	hyper	1.96021
139	cg01338228	chr6	137021484	NA	-2	0.000138365	-0.0141964		hypo	-1.33201
140	cg08719237	chr1	39728532	NA	-2	0.000138736	-0.0259953		hypo	-2.91199
141	cg13019317	chr21	43229202	63977	2	0.000141004	0.0139024	PRDM15	hyper	1.39633
142	cg09448716	chr22	37688145	27128	2	0.000141341	0.0139124	CYTH4	hyper	1.06889
143	cg04198567	chr9	15776689	NA	2	0.000143283	0.0268721	U6	hyper	2.51181
144	cg02578648	chr13	46917562	NA	-2	0.000147172	-0.0169906	KIAA0226L	hypo	-1.10412
145	cg14159522	chr1	210501936	55733	-2	0.000147932	-0.0512102	HHAT	hypo	-5.34225
146	cg01554453	chr6	132129103	5167	2	0.000148173	0.0315626	ENPP1	hyper	2.5173
147	cg05272556	chr6	34360624	11165	-2	0.000149262	-0.0307973	NUDT3	hypo	-2.61386
148	cg05739379	chr6	168581628	NA	2	0.00015107	0.0221794		hyper	2.39442
149	cg06898502	chr18	3410587	7050	-2	0.000151291	-0.0188633	TGIF1	hypo	-1.70367
150	cg14761923	chr4	1370502	NA	2	0.000151448	0.0120699		hyper	0.823677
151	cg01485506	chr6	55623820	653	2	0.000155013	0.0253928	BMP5	hyper	2.32497
152	cg03033030	chr1	94618295	NA	-2	0.00015561	-0.0150615		hypo	-1.24938
153	cg20558646	chr6	32807230	6891	-2	0.00015572	-0.0117318	TAP2	hypo	-1.30832
154	cg17224342	chr1	160252903	NA	-2	0.000155805	-0.013299	RP11-574F21.3	hypo	-1.45371
155	cg10959198	chr15	93632896	56963	2	0.00016527	0.023214	RGMA	hyper	1.48941
156	cg08237959	chr3	37615009	NA	-2	0.000167038	-0.0220173	RNU7-73P	hypo	-1.47075
157	cg08712970	chr17	36600840	NA	-2	0.000167466	-0.0202969		hypo	-2.04055
158	cg22530146	chr16	88498101	84627	2	0.000168515	0.0193264	ZNF469	hyper	1.63172
159	cg04492479	chr6	161155419	5340	-2	0.000169642	-0.0189746	PLG	hypo	-1.50115
160	cg05038268	chr11	66885281	22992	-2	0.000169647	-0.0269922	KDM2A	hypo	-2.52015
161	cg03393444	chr11	47293049	8567	2	0.000172881	0.0136407	MADD	hyper	1.18888
162	cg24260662	chr2	133281441	NA	-2	0.000173272	-0.0234335	7SK	hypo	-2.34551
163	cg13672136	chr3	46477681	4057	2	0.000175989	0.02187	LTF	hyper	2.5815
164	cg12777293	chr10	7860554	83860	2	0.00017749	0.0137427	TAF3	hyper	1.30561
165	cg19271068	chr14	65086043	NA	2	0.000178627	0.0129207		hyper	1.23452
166	cg01246676	chr6	32157196	NA	-2	0.000178977	-0.020063		hypo	-1.59675
167	cg00640074	chr10	35262885	NA	-2	0.000179189	-0.0219574		hypo	-1.98911
168	cg07380200	chr15	48874903	2200	-2	0.00017929	-0.0318768	FBN1	hypo	-2.01523
169	cg19012961	chr19	52599329	284371	-2	0.00018029	-0.0327598	ZNF841	hypo	-2.54605
170	cg00631570	chr5	98364678	NA	-2	0.000181898	-0.0175342		hypo	-1.68684
171	cg04539895	chr11	1219644	4586	2	0.000185035	0.0166399	MUC5AC	hyper	1.37534
172	cg25577680	chr12	133707579	7556	-2	0.000185582	-0.0374574	ZNF10	hypo	-3.39814
173	cg09222507	chr10	75106349	NA	2	0.000185931	0.0232648	Y_RNA	hyper	2.3811
174	cg01529588	chr10	91136668	439996	2	0.000187586	0.0126966	IFIT1B	hyper	1.25301
175	cg27521356	chr22	23094363	NA	-2	0.00019384	-0.0196114		hypo	-1.73585
176	cg10841437	chr1	100010107	NA	-2	0.000193881	-0.0282012		hypo	-1.23634
177	cg08907387	chr6	160463797	NA	2	0.000199411	0.0102628		hyper	0.990858
178	cg05110739	chr10	81586762	NA	2	0.000199783	0.0302603	RP11-182L21.2	hyper	2.47631
179	cg17378509	chr4	4557712	NA	-2	0.000201819	-0.0212843	RP11-323F5.2	hypo	-2.26458
180	cg01752462	chr2	242156822	NA	-2	0.00020206	-0.0153917		hypo	-1.02529
181	cg15405002	chr7	88269346	NA	-2	0.0002055	-0.0263439	AC006988.1	hypo	-2.26695
182	cg26377557	chr19	18667414	79036	-2	0.000206185	-0.0158563	KXD1	hypo	-1.74628
183	cg24181266	chr19	11354132	NA	2	0.000206905	0.0353769		hyper	2.42461
184	cg26601166	chr3	172314081	NA	-2	0.000206942	-0.0298376	RP11-408H1.3	hypo	-2.80025
185	cg14832378	chr14	59038939	NA	-2	0.000207741	-0.0259149		hypo	-1.2836
186	cg16248798	chr1	247271246	NA	-2	0.000208272	-0.0213794		hypo	-1.6965
187	cg10315888	chr4	14416926	NA	-2	0.000209809	-0.0310661		hypo	-2.34859
188	cg07889442	chr20	59135594	NA	2	0.000213523	0.0174311		hyper	1.40804
189	cg24125901	chr19	18716439	NA	2	0.000214221	0.049726		hyper	4.21784
190	cg22232704	chr13	110961606	NA	-2	0.000215521	-0.0287929		hypo	-1.35111
191	cg09041756	chr7	5570314	60	2	0.000215817	0.0203246	ACTB	hyper	1.67864
192	cg26308552	chr1	207207342	79098	-2	0.000218559	-0.0223897	C1orf116	hypo	-2.29639
193	cg19417129	chr19	45459933	1209	-2	0.000219093	-0.0354335	CLPTM1	hypo	-2.76177
194	cg20018225	chr2	85555517	10618	-2	0.000219523	-0.0138345	TGOLN2	hypo	-1.41969
195	cg18461866	chr3	59996864	2272	2	0.00022017	0.0132136	FHIT	hyper	1.48665
196	cg10409341	chr15	82334984	84206	-2	0.000221692	-0.0169522	MEX3B	hypo	-1.58438
197	cg27034819	chr15	88799526	4916	2	0.000221851	0.0250169	NTRK3	hyper	2.71927
198	cg27090988	chr3	9789110	7862	-2	0.000222318	-0.0204879	BRPF1	hypo	-0.81674
199	cg11150240	chr12	103698917	NA	2	0.000222596	0.0300877		hyper	2.68947
200	cg26134328	chr19	50980080	112703	2	0.000222617	0.0205014	FAM71E1	hyper	1.81374
201	cg06285312	chr8	144776160	NA	-2	0.0002241	-0.010187		hypo	-1.08465
202	cg14296374	chr16	83841139	NA	2	0.000224202	0.0142736	RP11-483P21.2	hyper	1.06811
203	cg26144629	chr1	207926000	4179	-2	0.000225824	-0.0135048	CD46	hypo	-1.07728
204	cg18642567	chr14	21755798	57096	-2	0.000226199	-0.0281479	RPGRIP1	hypo	-2.03031
205	cg06848247	chr2	6635800	NA	-2	0.000226886	-0.0169426	AC021021.2	hypo	-1.90958
206	cg14176836	chr16	30484218	3683	-2	0.00022736	-0.0134688	ITGAL	hypo	-1.44014
207	cg16965475	chr1	52870119	4998	2	0.000228126	0.0324318	ORC1	hyper	2.34162
208	cg03166508	chr10	89453226	9060	-2	0.000228379	-0.0346403	PAPSS2	hypo	-3.18357
209	cg08448262	chr2	161272700	5937	-2	0.000228467	-0.0181019	RBMS1	hypo	-1.63463
210	cg18604876	chr3	5164258	55207	2	0.000228595	0.0113681	ARL8B	hyper	0.736384
211	cg02793415	chr12	5021087	3736	2	0.000228613	0.0116257	KCNA1	hyper	0.907467
212	cg04888771	chrX	97115414	NA	2	0.000230149	0.0358857		hyper	1.81376
213	cg00819818	chr17	38512762	5914	2	0.000230306	0.018623	RARA	hyper	1.0018
214	cg16411979	chr1	117603108	NA	2	0.000231881	0.0876584	RP11-27K13.3	hyper	7.03207
215	cg02922902	chr12	124751591	NA	-2	0.000231985	-0.0134648	RP11-522N14.1	hypo	-1.23975
216	cg10898285	chr15	57029040	54816	2	0.000235687	0.0173234	ZNF280D	hyper	1.41192
217	cg18822432	chr12	125604789	65985	2	0.000236264	0.0133949	AACS	hyper	0.987297
218	cg16070811	chr11	75388539	NA	2	0.000236297	0.0167588		hyper	1.55204
219	cg02009964	chr22	29819882	162	-2	0.000236851	-0.0191867	AP1B1	hypo	-1.68299
220	cg25708981	chr5	142697868	2908	-2	0.00023869	-0.033216	NR3C1	hypo	-3.44302
221	cg20725035	chr3	148709344	2992	2	0.00023875	0.0147987	GYG1	hyper	1.12842
222	cg15701598	chr5	37478323	55100	2	0.000238775	0.0279818	WDR70	hyper	1.79835
223	cg08112534	chr1	63789278	NA	2	0.000239675	0.0279772	RP4-792G4.2	hyper	2.63269
224	cg01962517	chr7	103351918	5649	2	0.000241209	0.0308111	RELN	hyper	2.8406
225	cg05920462	chr1	161202504	9970	-2	0.000242457	-0.0120488	NR1I3	hypo	-1.29392
226	cg08173520	chr6	31869301	221527	-2	0.00024249	-0.0406775	ZBTB12	hypo	-3.21011
227	cg05744487	chr11	18720220	144110	2	0.00024288	0.0179085	TMEM86A	hyper	1.72963
228	cg11292604	chr8	42112792	NA	-2	0.000244991	-0.0204948	RP11-231D20.2	hypo	-1.57005
229	cg06518714	chr8	9870454	NA	2	0.000245316	0.0196401		hyper	1.20597
230	cg11472093	chr19	54693451	79143	2	0.000245488	0.0144953	MBOAT7	hyper	1.64163
231	cg01256165	chr20	62716606	NA	2	0.000246532	0.0166078	C20orf201	hyper	1.23674
232	cg18836745	chr11	119212247	114902	2	0.000247147	0.0169237	C1QTNF5	hyper	1.66339
233	cg12504415	chr17	74722752	23210	2	0.000249723	0.0294509	JMJD6	hyper	2.1462
234	cg02324772	chr6	110089850	NA	2	0.000250469	0.012265		hyper	1.10787
235	cg16845367	chr6	29902022	NA	-2	0.000251044	-0.0236771		hypo	-1.78672
236	cg24765668	chr3	38842455	NA	2	0.000252847	0.0135112	AC116038.2	hyper	1.16511
237	cg13361558	chr11	73359962	58473	2	0.000252904	0.0251767	PLEKHB1	hyper	1.54996
238	cg15803018	chr11	45744972	NA	2	0.000256186	0.0260926	CTD-2210P24.1	hyper	1.51151
239	cg24102792	chr13	112051238	NA	-2	0.000256254	-0.0117679		hypo	-1.22139
240	cg16731114	chr12	8813842	8076	2	0.000260958	0.0272157	MFAP5	hyper	2.02352
241	cg11204953	chr9	44402426	NA	2	0.000261095	0.0144707	RP11-475I24.3	hyper	1.18007
242	cg21933829	chr16	21610717	51108	-2	0.000261277	-0.019635	METTL9	hypo	-1.65216
243	cg23674217	chr7	150281396	NA	-2	0.000263351	-0.0165729	AC069304.1	hypo	-1.72183
244	cg09933429	chr8	61481213	5862	2	0.000268675	0.0125551	RAB2A	hyper	0.838574
245	cg14781905	chrX	153770313	8517	-2	0.000270075	-0.0415879	IKBKG	hypo	-3.9504
246	cg24328568	chr4	3776474	NA	2	0.000271305	0.0196193		hyper	1.29222
247	cg05728596	chr2	219128475	151306	2	0.000271426	0.0153936	GPBAR1	hyper	1.76485
248	cg09068086	chr2	110970204	NA	2	0.00027235	0.049697	LINC00116	hyper	4.54486
249	cg26343145	chr7	134859450	NA	-2	0.000272383	-0.0280782		hypo	-2.81157
250	cg14222861	chr8	99265098	79815	2	0.000273607	0.0389721	NIPAL2	hyper	3.69391
251	cg05671585	chr4	186064123	291	2	0.000274246	0.0244164	SLC25A4	hyper	2.66175
252	cg00657694	chr1	245744769	NA	2	0.000278919	0.0127564		hyper	1.5526
253	cg23703633	chr10	62135541	288	2	0.000280073	0.0141678	ANK3	hyper	0.974162
254	cg10224397	chr9	109865333	NA	-2	0.000281221	-0.017267	RP11-508N12.2	hypo	-1.85649
255	cg15472659	chr17	75663362	NA	2	0.000281775	0.0134907		hyper	0.47969
256	cg20970904	chr17	79647404	NA	-2	0.000282906	-0.0152446		hypo	-0.885455
257	cg24984646	chr1	10042552	NA	-2	0.000283736	-0.02214	RP11-807G9.2	hypo	-1.88327
258	cg11587012	chr6	27858789	NA	-2	0.000285082	-0.0312568	HIST1H3J	hypo	-2.34379
259	cg15442976	chr14	100219232	NA	-2	0.000285764	-0.0345669		hypo	-2.39986
260	cg07738259	chr1	64368601	4919	-2	0.000287114	-0.0156009	ROR1	hypo	-0.509958
261	cg12754531	chr8	75912708	83690	2	0.000288707	0.0267364	CRISPLD1	hyper	0.894845
262	cg15758175	chr17	73522598	3993	-2	0.000288844	-0.0162904	LLGL2	hypo	-1.30856
263	cg01491186	chr7	128912054	NA	-2	0.000289311	-0.0115213		hypo	-1.26989
264	cg04770944	chr12	69069079	NA	-2	0.000289413	-0.0184678	RP11-637A17.2	hypo	-1.48199
265	cg03421926	chr17	34057601	91608	2	0.000291745	0.013033	RASL10B	hyper	1.20334
266	cg07001589	chr16	47038297	NA	2	0.000293896	0.0130335	RP11-169E6.4	hyper	1.33915
267	cg27360575	chr12	50045039	NA	2	0.000294316	0.0136595		hyper	0.943346
268	cg23580410	chr14	53162658	NA	2	0.000296743	0.010593	ERO1L	hyper	0.678405
269	cg13675859	chr6	47002973	NA	-2	0.000298651	-0.035535	GPR110	hypo	-1.71321
270	cg01343065	chr5	77891183	10184	-2	0.000301639	-0.0308747	LHFPL2	hypo	-1.77541
271	cg20510687	chr20	32461198	NA	2	0.000301652	0.0184123		hyper	1.13295
272	cg15976637	chr2	65025109	NA	-2	0.000302276	-0.0281976		hypo	-1.79003
273	cg22463596	chr22	36904394	80020	-2	0.000302382	-0.0201607	FOXRED2	hypo	-2.21601
274	cg09425228	chr2	228678005	6364	2	0.000302816	0.0104964	CCL20	hyper	0.977976
275	cg09133791	chr3	132264429	NA	-2	0.000302833	-0.020436		hypo	-1.76916
276	cg03462706	chr7	12643514	85477	2	0.000303755	0.0214833	SCIN	hyper	2.5533
277	cg14184077	chr4	42895607	389207	2	0.000306056	0.0125348	GRXCR1	hyper	1.08942
278	cg00408268	chr2	9243100	NA	-2	0.000312401	-0.0417233	RP11-734K21.2	hypo	-3.53425
279	cg16960213	chr15	43432580	NA	-2	0.000312902	-0.0152852		hypo	-1.38766
280	cg15297854	chr18	12776559	NA	-2	0.000312912	-0.0223299	RP11-973H7.1	hypo	-1.93002
281	cg19628964	chr6	28830011	NA	-2	0.000313425	-0.0180153	XXbac-BPG308K3.6	hypo	-1.89454
282	cg03406925	chr8	42927334	NA	2	0.000318704	0.0102287	U1	hyper	0.978571
283	cg10417218	chr16	56677791	NA	-2	0.000321237	-0.0133005	MT1DP	hypo	-1.03472
284	cg01670459	chr1	96981088	NA	-2	0.000321292	-0.0162511		hypo	-0.823119
285	cg06835319	chr10	82359829	NA	2	0.000324022	0.0110876		hyper	0.713685
286	cg03526356	chr1	17371376	6390	-2	0.000325572	-0.0145684	SDHB	hypo	-1.65844
287	cg09132634	chr6	32974122	3111	2	0.000326238	0.0185804	HLA-DOA	hyper	1.20885
288	cg15769237	chr19	40266318	342900	2	0.000327367	0.0255584	LEUTX	hyper	1.70351
289	cg20917554	chr6	110012378	9896	2	0.000328451	0.0356728	FIG4	hyper	2.5314
290	cg19340296	chr6	52288804	114327	-2	0.000328457	-0.0380065	EFHC1	hypo	-3.44126
291	cg05785747	chr10	37725488	NA	-2	0.000328873	-0.0165524		hypo	-1.50343
292	cg21381909	chr22	25914537	NA	-2	0.000328923	-0.0288246		hypo	-2.21446
293	cg24570706	chr7	157060868	9690	2	0.000329451	0.0118977	UBE3C	hyper	0.93523
294	cg02826608	chr5	14290578	7204	2	0.000331716	0.014044	TRIO	hyper	1.23951
295	cg14503063	chr2	167235833	NA	-2	0.000337112	-0.0152733		hypo	-1.27142
296	cg06016379	chr11	11560489	NA	-2	0.0003375	-0.0162467	GALNTL4	hypo	-1.65023
297	cg20229025	chr11	971902	161	-2	0.000339607	-0.012049	AP2A2	hypo	-1.26011
298	cg02835343	chr8	26436718	1808	-2	0.000342672	-0.0123885	DPYSL2	hypo	-1.26892
299	cg13244315	chr1	985393	375790	2	0.000344315	0.0122093	AGRN	hyper	1.27344
300	cg11838876	chr1	75668600	204962	2	0.000347606	0.0314925	SLC44A5	hyper	2.52728
301	cg08065243	chr10	103639495	NA	2	0.000351986	0.018027	C10orf76	hyper	1.69919
302	cg11606056	chr8	142256269	NA	2	0.000354245	0.0105164		hyper	0.876572
303	cg20402364	chr5	16890508	NA	-2	0.000354428	-0.0233978		hypo	-1.48641
304	cg15972337	chr2	146509297	NA	-2	0.000355988	-0.0294116		hypo	-2.46274
305	cg08965604	chr14	61619514	NA	2	0.000356455	0.0175315		hyper	1.96847
306	cg25506797	chr10	133850760	NA	-2	0.000357645	-0.0345706		hypo	-3.35317
307	cg18443579	chr9	131674005	56262	-2	0.000358356	-0.0212856	LRRC8A	hypo	-1.12223
308	cg16764408	chr6	144164052	84946	2	0.000361705	0.0186488	LTV1	hyper	1.97187
309	cg24020843	chr4	102903077	55024	-2	0.000362367	-0.0259809	BANK1	hypo	-0.947451
310	cg25994871	chr7	107967614	4897	2	0.000365466	0.0207033	NRCAM	hyper	0.712994
311	cg12889374	chr5	54335543	NA	-2	0.000366014	-0.022965	Y_RNA	hypo	-2.69309
312	cg06993118	chr5	127873980	2201	2	0.000366078	0.0437456	FBN2	hyper	4.53216
313	cg25130381	chr1	27440721	6548	-2	0.000367995	-0.00976739	SLC9A1	hypo	-0.921952
314	cg15035421	chr3	182631849	NA	-2	0.000370331	-0.0143215		hypo	-1.28136
315	cg03746472	chr20	50408575	57167	-2	0.000371065	-0.0187702	SALL4	hypo	-1.78456
316	cg16368519	chr7	872104	23353	-2	0.000372952	-0.0346676	SUN1	hypo	-2.52633
317	cg26305449	chr17	44990205	NA	-2	0.000376554	-0.0163728	RP11-63A1.2	hypo	-1.28599
318	cg12221218	chrX	37707671	6990	2	0.000379675	0.0275724	DYNLT3	hyper	2.00535
319	cg24533100	chr21	43539976	89766	2	0.000382264	0.0305476	UMODL1	hyper	2.7037
320	cg12621166	chr10	50568374	NA	-2	0.000382654	-0.0175535		hypo	-1.22141
321	cg24826610	chr6	168068810	NA	2	0.00038452	0.021275		hyper	0.539652
322	cg06674527	chr15	65369928	51285	2	0.000385514	0.0115507	RASL12	hyper	1.11063
323	cg02330114	chr3	43663594	55129	2	0.00038662	0.0164275	ANO10	hyper	1.43008
324	cg22647713	chr10	8095697	2625	2	0.000386621	0.024193	GATA3	hyper	2.17128
325	cg06134301	chr10	44102961	220992	2	0.000386938	0.0138457	ZNF485	hyper	1.54769
326	cg00110660	chr17	41919393	NA	2	0.00038839	0.0121019		hyper	1.29767
327	cg26781392	chr6	126984891	NA	-2	0.000389437	-0.0177	RP11-73O6.4	hypo	-1.1721
328	cg12224077	chr11	111672208	79796	-2	0.000390158	-0.0221499	ALG9	hypo	-1.87427
329	cg25732368	chr19	8094416	NA	-2	0.000390471	-0.0274278		hypo	-1.65863
330	cg07648343	chr11	64886512	741	-2	0.000393728	-0.012338	ZNHIT2	hypo	-1.45786
331	cg15536580	chr3	9469703	55209	-2	0.000395594	-0.0241299	SETD5	hypo	-2.54151
332	cg26340916	chr2	29971029	NA	-2	0.000396002	-0.0259169		hypo	-0.844681
333	cg02223073	chr9	98204923	NA	2	0.000402025	0.0111256		hyper	0.991026
334	cg10449839	chr11	64794983	29907	-2	0.000405226	-0.0301838	SNX15	hypo	-2.934
335	cg07556218	chr8	144623533	NA	-2	0.000405391	-0.0166435	7SK	hypo	-1.51211
336	cg02225595	chr16	15670960	NA	-2	0.00040559	-0.0190264	C16orf45	hypo	-1.86384
337	cg10864794	chr5	78203170	NA	-2	0.000405642	-0.0318924		hypo	-1.40806
338	cg05395323	chr19	21326526	NA	-2	0.000405829	-0.017054		hypo	-1.45569
339	cg04283000	chr13	113472466	23250	-2	0.000406308	-0.0130371	ATP11A	hypo	-1.14476
340	cg02484640	chr10	32361261	NA	-2	0.000407267	-0.0203114		hypo	-1.91763
341	cg21673171	chr21	38126156	3141	-2	0.000410988	-0.0127427	HLCS	hypo	-1.06675
342	cg10810657	chr5	66203228	NA	2	0.000412288	0.0099521		hyper	0.964792
343	cg06940756	chr8	10927738	NA	-2	0.000414819	-0.0294804		hypo	-1.95982
344	cg11471805	chr17	11461316	NA	2	0.000415155	0.0140204		hyper	1.29724
345	cg14867495	chr9	35714326	NA	2	0.00041643	0.0102794		hyper	1.06225
346	cg22381128	chr11	69275403	NA	-2	0.000416455	-0.0364079		hypo	-2.15267
347	cg18756743	chr5	132097389	NA	2	0.000416992	0.0116247	2008-09-01	hyper	0.903959
348	cg25444952	chr19	19611834	NA	2	0.0004184	0.0119011		hyper	1.0085
349	cg13300098	chr9	33036573	3301	-2	0.000419112	-0.0220438	DNAJA1	hypo	-1.5453
350	cg15794769	chrX	153146118	3897	2	0.000421226	0.0265982	L1CAM	hyper	2.0636
351	cg05699039	chr11	64174334	NA	-2	0.000421312	-0.0221225		hypo	-1.16114
352	cg12981595	chr17	39254427	728224	-2	0.000424897	-0.0290165	KRTAP4-8	hypo	-2.4793
353	cg01813663	chr4	140854355	NA	2	0.000425656	0.0104343		hyper	1.13103
354	cg09528372	chr19	41257673	284325	-2	0.000428649	-0.0087063	C19orf54	hypo	-0.775965
355	cg23286660	chr1	11995090	NA	-2	0.000428882	-0.0198098		hypo	-1.30439
356	cg12291038	chr6	147728931	NA	-2	0.000430439	-0.0130134		hypo	-1.3751
357	cg12155188	chr20	47255254	NA	-2	0.000430568	-0.0103246		hypo	-0.719789
358	cg26484867	chr17	42522331	23131	-2	0.000430858	-0.0210364	GPATCH8	hypo	-1.58064
359	cg07072567	chr2	166095037	6326	-2	0.000430935	-0.037811	SCN2A	hypo	-3.33823
360	cg02771214	chr3	173443565	NA	-2	0.000432005	-0.0149696		hypo	-1.47893
361	cg20336016	chr19	55038263	NA	2	0.000434599	0.0204991		hyper	1.84825
362	cg15536663	chr5	111665548	NA	-2	0.000438396	-0.0163357		hypo	-1.45661
363	cg14752651	chr7	54957468	NA	2	0.000438742	0.0111635		hyper	0.844919
364	cg25664353	chr6	114019348	NA	-2	0.000440097	-0.0224143		hypo	-1.39267
365	cg04584642	chr20	33548317	NA	2	0.00044113	0.0125114		hyper	0.885728
366	cg17872990	chr2	234637301	54659	-2	0.000441697	-0.0206833	UGT1A3	hypo	-1.62212
367	cg26164240	chr10	67155194	NA	2	0.000443625	0.0202207		hyper	1.59953
368	cg12665317	chr1	168464970	NA	-2	0.000444771	-0.0386096	RP5-968D22.3	hypo	-2.41441
369	cg15774124	chr16	29709865	23475	-2	0.000445596	-0.0159123	QPRT	hypo	-1.4706
370	cg11568799	chr17	34258997	201299	-2	0.000447313	-0.0300346	RDM1	hypo	-2.44621
371	cg06147362	chr13	44873357	NA	2	0.000448063	0.00958113		hyper	0.856627
372	cg08142440	chr11	41736649	NA	-2	0.000449988	-0.0195836	RP11-124G5.3	hypo	-1.90755
373	cg23074504	chr2	64069324	7360	2	0.000450975	0.00880758	UGP2	hyper	0.827604
374	cg10834192	chr1	48087368	NA	2	0.000451018	0.0121321	AL591415.1	hyper	0.903385
375	cg26928466	chr7	97228602	NA	-2	0.00045147	-0.0161952	7SK	hypo	-1.4312
376	cg05687710	chr1	149284535	NA	2	0.00045584	0.012283	RP11-403I13.7	hyper	1.15306
377	cg15013124	chr11	112223861	NA	-2	0.000456827	-0.0201485	U6	hypo	-1.71176
378	cg24249925	chr1	162702571	NA	-2	0.00045768	-0.0326489		hypo	-1.67589
379	cg06624527	chr12	6898647	920	-2	0.000457901	-0.0164012	CD4	hypo	-1.03907
380	cg25546612	chr20	26170724	NA	-2	0.000458794	-0.0147211	RP3-410C9.2	hypo	-1.68116
381	cg04629700	chr1	156414170	NA	-2	0.000463403	-0.0146987		hypo	-1.3722
382	cg10957177	chr14	20851035	7011	2	0.00046641	0.0129026	TEP1	hyper	1.44754
383	cg15471897	chr2	2924018	NA	-2	0.000466958	-0.0173447	AC019118.2	hypo	-1.65862
384	cg26873668	chr4	140973043	NA	2	0.000467451	0.00920302		hyper	0.979344
385	cg17291521	chr5	50260045	NA	2	0.000468777	0.0163384		hyper	1.20865
386	cg04248621	chr22	24737382	NA	-2	0.000469228	-0.0119406		hypo	-0.937077
387	cg16873710	chr17	25868579	8844	-2	0.00047019	-0.0143604	KSR1	hypo	-1.26944
388	cg21481789	chr8	21588509	NA	-2	0.000470545	-0.00839703		hypo	-0.927228
389	cg19603134	chr22	44577240	64098	-2	0.000470875	-0.0246053	PARVG	hypo	-1.9834
390	cg24318728	chr17	39649283	8689	-2	0.000471967	-0.0368252	KRT36	hypo	-3.01271
391	cg17257934	chr12	131690459	NA	2	0.000472547	0.014093	RP11-638F5.1	hyper	1.10117
392	cg05114849	chr1	210837267	NA	2	0.000473326	0.0104842		hyper	1.0358
393	cg10491563	chr3	158378015	85476	2	0.000475221	0.010858	GFM1	hyper	1.08512
394	cg10088359	chr22	48027487	NA	2	0.000475834	0.0147944	RP11-191L9.6	hyper	1.06553
395	cg08366186	chr11	1115493	NA	2	0.000479219	0.0138162		hyper	1.18313
396	cg14683727	chr12	19472457	NA	2	0.000481319	0.0274728		hyper	2.65216
397	cg20866393	chr17	21952612	NA	-2	0.000481918	-0.0161009		hypo	-1.57874
398	cg07939743	chr4	57507828	NA	-2	0.000483293	-0.0413023		hypo	-3.69287
399	cg22682254	chr17	27573017	1411	-2	0.000483502	-0.0341208	CRYBA1	hypo	-2.77339
400	cg19020398	chr5	156886415	348938	-2	0.000484674	-0.0244713	NIPAL4	hypo	-2.28709
401	cg20346616	chr7	5205257	NA	2	0.000485889	0.0142411		hyper	-0.0875845
402	cg14158073	chr6	28602705	NA	-2	0.000487227	-0.0189791		hypo	-1.92713
403	cg27162842	chr20	35149099	NA	-2	0.000487684	-0.0159772	RP5-977B1.7	hypo	-0.915287
404	cg10243100	chr1	201354984	NA	2	0.000487809	0.0121143		hyper	1.02118
405	cg01191157	chr6	166526789	NA	2	0.000487983	0.0167776		hyper	1.35468
406	cg22302772	chr6	32087080	NA	-2	0.000488744	-0.0140595		hypo	-0.753354
407	cg11834694	chr4	1645585	NA	-2	0.000489037	-0.0210542		hypo	-2.26248
408	cg09734080	chr2	239334318	51665	2	0.00048968	0.0143606	ASB1	hyper	0.987982
409	cg13438543	chr5	77071525	6902	-2	0.000490658	-0.0085847	TBCA	hypo	-0.718467
410	cg07885759	chr2	216807082	NA	2	0.000492189	0.0115883	AC093382.1	hyper	0.945614
411	cg02356989	chr4	153128728	NA	-2	0.00049587	-0.0186934	RP11-18H21.3	hypo	-1.2078
412	cg27299852	chr5	76397444	NA	-2	0.000495881	-0.0137321		hypo	-0.701239
413	cg14074241	chr5	158212581	1879	-2	0.000496574	-0.0227835	EBF1	hypo	-1.92827
414	cg13777984	chr13	43931730	NA	-2	0.000496585	-0.0182279		hypo	-0.426052
415	cg18510853	chr19	16932050	NA	-2	0.000496724	-0.020505		hypo	-2.33699
416	cg03553080	chr16	88697695	124245	-2	0.000498138	-0.0122316	ZC3H18	hypo	-1.04188
417	cg18784929	chr11	104840256	837	-2	0.000499803	-0.016737	CASP4	hypo	-0.977584
418	cg26565406	chr7	64838793	168374	-2	0.000500989	-0.00869581	ZNF92	hypo	-0.81273
419	cg05079543	chr19	42388414	9138	2	0.000500989	0.0291133	ARHGEF1	hyper	2.66606
420	cg02660270	chr19	16958052	NA	2	0.000501511	0.0114097		hyper	0.817674
421	cg23549328	chr18	48887924	NA	-2	0.000506334	-0.0273131		hypo	-1.87731
422	cg10038278	chr7	75551428	5447	2	0.00050732	0.0101625	POR	hyper	1.14535
423	cg05623411	chr9	14691289	340481	2	0.000507595	0.0242564	ZDHHC21	hyper	1.85492
424	cg11778756	chr11	108797471	NA	-2	0.000509882	-0.0399895		hypo	-3.66811
425	cg10047181	chr12	132972696	NA	2	0.000514595	0.0137896		hyper	1.73887
426	cg15170442	chr8	144521607	23144	-2	0.00051488	-0.0125302	ZC3H3	hypo	-1.3271
427	cg26025557	chr3	42842344	25994	2	0.000515761	0.0167281	HIGD1A	hyper	1.41341
428	cg15560047	chr1	238638718	NA	2	0.000517853	0.036424		hyper	2.86072
429	cg12608053	chr5	162996851	NA	-2	0.000517965	-0.0226671		hypo	-1.72831
430	cg05715998	chr11	117440898	NA	2	0.000518785	0.0166702		hyper	1.63457
431	cg06307962	chr6	166304607	NA	2	0.000520986	0.0129726	RP11-252P19.3	hyper	1.3157
432	cg08639847	chr15	99364061	NA	2	0.000521256	0.0145924		hyper	1.02925
433	cg02528953	chr10	114840177	6934	2	0.000523827	0.0116704	TCF7L2	hyper	1.2444
434	cg07866293	chr21	34222385	NA	2	0.000529664	0.0211897	AP000281.2	hyper	1.83107
435	cg10439859	chr2	227834762	652965	-2	0.000533658	-0.0238609	SNORA48	hypo	-2.20822
436	cg16994082	chr5	175834967	1212	2	0.000534	0.0143545	CLTB	hyper	1.09342
437	cg13290012	chr11	22881970	NA	2	0.000535952	0.00973322	RP11-17A1.2	hyper	0.843422
438	cg04136251	chr3	77590560	NA	2	0.000536271	0.0382391		hyper	2.76608
439	cg12045156	chr17	67519707	NA	-2	0.00053765	-0.025595		hypo	-2.26037
440	cg05430257	chr12	12218620	NA	-2	0.000537693	-0.0186777		hypo	-1.0202
441	cg07902540	chr16	19602984	NA	2	0.000538298	0.0100071	C16orf62	hyper	0.899577
442	cg00801765	chr17	72775894	NA	2	0.000539714	0.014312		hyper	1.04961
443	cg12857885	chr5	81919218	NA	-2	0.000539718	-0.0154625		hypo	-1.79926
444	cg22167789	chr19	1754780	390874	-2	0.000542339	-0.0213608	ONECUT3	hypo	-1.27099
445	cg07090401	chr11	91959199	NA	2	0.000542541	0.0296839		hyper	2.95849
446	cg15799397	chr9	139638410	414332	2	0.000543719	0.0139014	LCN10	hyper	1.4387
447	cg09547099	chr5	167718982	23286	2	0.00054489	0.0110285	WWC1	hyper	0.979548
448	cg17371621	chr15	61264283	NA	2	0.000545227	0.0106931		hyper	1.13191
449	cg10818272	chr1	220263189	10380	-2	0.000546382	-0.0117536	BPNT1	hypo	-1.00658
450	cg24717751	chr12	59989671	9194	2	0.000546574	0.0130717	SLC16A7	hyper	1.09492
451	cg16440661	chr6	107964365	55084	-2	0.000548249	-0.0226117	SOBP	hypo	-2.0407
452	cg01631408	chr1	248437212	391195	-2	0.000550474	-0.0138001	OR2T33	hypo	-1.41053
453	cg06341590	chr4	57624431	NA	-2	0.000551225	-0.0406068		hypo	-2.40532
454	cg23515411	chr11	134632361	NA	2	0.000551997	0.018483	RP11-469N6.1	hyper	1.96189
455	cg08582515	chr10	95943711	NA	-2	0.000552996	-0.0299252		hypo	-2.93697
456	cg02870829	chr2	40740063	6546	2	0.000554215	0.0138408	SLC8A1	hyper	1.43485
457	cg00283283	chr5	140891767	56105	2	0.000555558	0.0114546	PCDHGA11	hyper	0.693143
458	cg10169393	chr1	12615900	NA	-2	0.000557067	-0.032606		hypo	-3.09742
459	cg25071882	chr7	91273415	NA	2	0.000557569	0.0224392	CTB-111F10.1	hyper	2.01791
460	cg24126670	chr8	22424732	10174	2	0.000557586	0.010921	SORBS3	hyper	1.09741
461	cg01381374	chr7	93474158	2792	-2	0.000558583	-0.0182316	GNGT1	hypo	-1.77079
462	cg05834951	chr13	47425962	100874082	2	0.000558647	0.0107493	HTR2A-AS1	hyper	1.0162
463	cg26005209	chr4	110920786	NA	2	0.000559704	0.0212508		hyper	1.63689
464	cg03990903	chr7	44789118	83637	-2	0.000559831	-0.0109358	ZMIZ2	hypo	-1.02664
465	cg04189805	chr19	35593609	NA	2	0.000560696	0.0123485	AC020907.3	hyper	0.900635
466	cg07934434	chr10	87898692	NA	2	0.000560801	0.0119655		hyper	0.997118
467	cg01550810	chr1	8978577	NA	2	0.000561226	0.0151825		hyper	1.38392
468	cg18075627	chr12	120150487	11113	2	0.000562467	0.0105983	CIT	hyper	1.07856
469	cg25475470	chr7	80353876	NA	-2	0.000567809	-0.0318741		hypo	-1.31218
470	cg13301014	chr19	38754768	10653	-2	0.000569135	-0.0155159	SPINT2	hypo	-0.551979
471	cg12280276	chr6	30117932	NA	-2	0.00056956	-0.0154053		hypo	-0.785985
472	cg02889869	chr10	33384895	NA	-2	0.000569875	-0.0126808		hypo	-1.11335
473	cg08478621	chr3	183723836	100873982	-2	0.000571685	-0.0326239	ABCC5-AS1	hypo	-1.82123
474	cg12060684	chr4	86958202	NA	-2	0.000572251	-0.0383602		hypo	-2.46307
475	cg24842142	chr6	30041178	NA	2	0.000573672	0.0117213		hyper	1.09288
476	cg22981687	chr1	148559468	284565	-2	0.000574343	-0.010319	NBPF15	hypo	-1.00401
477	cg08898622	chr4	40062021	55728	2	0.000574731	0.0133564	N4BP2	hyper	1.27689
478	cg00511220	chr9	100836035	54187	2	0.000575882	0.0152318	NANS	hyper	1.3353
479	cg01554355	chr10	134360040	3632	-2	0.000579467	-0.0104731	INPP5A	hypo	-1.1351
480	cg11861766	chr3	167930185	NA	2	0.000580487	0.0162657		hyper	1.36074
481	cg09526828	chr3	15900542	NA	2	0.000583892	0.0127067		hyper	1.25026
482	cg02466190	chr3	58201813	1776	-2	0.000584321	-0.0163178	DNASE1L3	hypo	-1.66226
483	cg04835068	chr22	31957393	9814	-2	0.000585451	-0.0152252	SFI1	hypo	-1.20035
484	cg18026754	chr22	33141574	NA	-2	0.000585653	-0.0289804		hypo	-1.60418
485	cg27662789	chr12	43666281	NA	-2	0.000587627	-0.030107		hypo	-2.49292
486	cg13882278	chr10	23983498	56243	-2	0.000588277	-0.0264308	KIAA1217	hypo	-2.38341
487	cg12895701	chr10	102319912	NA	2	0.000589321	0.0123037		hyper	1.08345
488	cg15718595	chr17	47693731	NA	2	0.000590938	0.0450908		hyper	3.27195
489	cg25166835	chr12	1744349	NA	2	0.000591135	0.0128836		hyper	1.27823
490	cg25269276	chr15	81612653	80765	2	0.000593361	0.0106633	STARD5	hyper	1.22651
491	cg26807538	chr12	85389486	NA	-2	0.000595433	-0.0229913		hypo	-1.61443
492	cg00267274	chr7	5806497	54476	2	0.000596595	0.0143955	RNF216	hyper	1.31117
493	cg12318400	chr11	10472159	272	-2	0.000596871	-0.0338407	AMPD3	hypo	-2.9668
494	cg25971402	chr8	119004929	NA	-2	0.000599927	-0.0262817		hypo	-1.96194
495	cg07312696	chr13	99435064	NA	2	0.000600113	0.0117292		hyper	1.02753
496	cg03525145	chr6	160146131	9589	2	0.000600471	0.0102767	WTAP	hyper	0.820811
497	cg01545454	chr6	27863042	NA	2	0.000600606	0.0232715		hyper	1.74729
498	cg07136054	chr4	74486177	166824	-2	0.000601361	-0.0216135	RASSF6	hypo	-2.04396
499	cg17705066	chr19	3587038	NA	-2	0.000601672	-0.0129303		hypo	-1.35962
500	cg01486558	chr3	42132870	22906	-2	0.000601687	-0.0240348	TRAK1	hypo	-1.16445
501	cg02467086	chr15	40078155	NA	2	0.000604396	0.0182522	RP11-37C7.1	hyper	1.80088
502	cg15609035	chr3	155304052	NA	2	0.0006064	0.00931363		hyper	0.795363
503	cg05952192	chr1	38203805	NA	-2	0.000606818	-0.0228811	Y_RNA	hypo	-1.9398
504	cg24879406	chr7	99350261	NA	-2	0.000607665	-0.0142642		hypo	-1.18277
505	cg18629999	chr5	76327008	55109	-2	0.000607927	-0.0158223	AGGF1	hypo	-1.17238
506	cg09104001	chr7	33165554	NA	2	0.000608354	0.0151743		hyper	1.54086
507	cg09779280	chr4	166247527	6307	2	0.000612054	0.0289229	MSMO1	hyper	2.39057
508	cg09938226	chrX	37641307	1536	-2	0.000613746	-0.0118067	CYBB	hypo	-1.15654
509	cg05907120	chr5	1111424	NA	-2	0.000616814	-0.0301595		hypo	-2.20317
510	cg17241442	chr12	131875780	NA	-2	0.000617003	-0.0161549		hypo	-1.38467
511	cg03576703	chr17	60707121	NA	-2	0.000620592	-0.0199084		hypo	-1.04174
512	cg25395188	chr11	60897782	55048	-2	0.00062115	-0.0289735	VPS37C	hypo	-1.899
513	cg26036466	chr6	111301798	84154	2	0.000623209	0.0149162	RPF2	hyper	0.966553
514	cg14203525	chr3	115377744	NA	2	0.000625644	0.0184656	RP11-326J18.1	hyper	1.87888
515	cg06054963	chr11	65657880	11007	2	0.000627903	0.0342928	CCDC85B	hyper	3.26719
516	cg00672930	chr8	130585711	137196	-2	0.000630376	-0.019246	CCDC26	hypo	-1.80617
517	cg05960911	chr9	138660498	NA	2	0.000631863	0.0148087		hyper	1.2606
518	cg16852023	chr10	135127176	NA	-2	0.000635271	-0.0138023		hypo	-1.33604
519	cg16860350	chr22	26650819	NA	2	0.000636107	0.0204925	RP11-259P1.1	hyper	1.86965
520	cg02777191	chr19	4555838	NA	2	0.000636427	0.0159894		hyper	1.57455
521	cg25557827	chr9	35080143	2189	-2	0.000637604	-0.0182656	FANCG	hypo	-1.61685
522	cg25670723	chr3	194478054	NA	-2	0.000640413	-0.0153849	AC090505.6	hypo	-1.38773
523	cg08709097	chrX	49774422	1184	2	0.000642109	0.0134687	CLCN5	hyper	0.816494
524	cg15797223	chr14	104551994	374569	2	0.000642683	0.0178261	ASPG	hyper	1.60533
525	cg01519820	chr11	107400934	NA	-2	0.00064308	-0.0175051		hypo	-1.32423
526	cg07222267	chr16	84132698	NA	-2	0.000643134	-0.0251851		hypo	-1.55156
527	cg26098816	chr10	2210963	NA	-2	0.000643387	-0.019397	RP11-69C17.3	hypo	-2.19296
528	cg01910741	chr6	36843333	51645	-2	0.000644638	-0.0158385	PPIL1	hypo	-0.949498
529	cg14126091	chr2	105946410	NA	-2	0.000646608	-0.018562	AC012360.4	hypo	-1.78942
530	cg22460989	chr16	73049971	463	2	0.000647647	0.010776	ZFHX3	hyper	0.719816
531	cg25005279	chr10	135113451	10844	-2	0.000649364	-0.0131443	TUBGCP2	hypo	-1.37464
532	cg04147428	chr7	116339103	4233	-2	0.000651156	-0.0386874	MET	hypo	-2.21313
533	cg17731243	chr2	1932996	NA	-2	0.000651502	-0.00922733		hypo	-0.819424
534	cg26869888	chr1	52521046	91408	2	0.000651577	0.0525548	BTF3L4	hyper	5.10355
535	cg00232076	chr4	26753673	NA	2	0.000651833	0.0123824		hyper	1.33311
536	cg19806031	chr15	37345573	NA	2	0.000656253	0.00916562		hyper	0.936326
537	cg23216963	chr5	113767813	3781	2	0.00065687	0.0173846	KCNN2	hyper	0.997495
538	cg00491607	chr12	89918749	8693	2	0.000657892	0.0182281	GALNT4	hyper	1.73846
539	cg18034799	chr1	26332370	677765	2	0.000658833	0.0135227	SCARNA18	hyper	0.829411
540	cg25896441	chr12	1616550	NA	2	0.000662438	0.0125308	RP3-340I3.1	hyper	1.171
541	cg15672928	chrX	109280503	84187	2	0.000664576	0.0119405	TMEM164	hyper	0.883664
542	cg09367967	chr19	13050586	NA	-2	0.000664593	-0.0153179		hypo	-1.49306
543	cg19370760	chr11	16813322	144100	-2	0.000666386	-0.0332199	PLEKHA7	hypo	-2.34214
544	cg00530592	chr8	37639753	NA	-2	0.000667709	-0.0318387		hypo	-2.3368
545	cg15876264	chr5	43855809	NA	-2	0.000668244	-0.0248443		hypo	-2.09584
546	cg07653189	chr6	1703190	NA	-2	0.000668884	-0.0177356		hypo	-1.35036
547	cg19848140	chr2	168822706	27347	-2	0.000671695	-0.0204171	STK39	hypo	-2.24025
548	cg02016561	chrX	33759910	NA	2	0.000671841	0.0233453	RP11-305F18.1	hyper	2.04951
549	cg22376872	chr14	93135107	79890	2	0.000673198	0.0123627	RIN3	hyper	0.821883
550	cg00469867	chr4	39062421	51088	2	0.000674228	0.0205799	KLHL5	hyper	1.77463
551	cg05441799	chr9	127210526	NA	2	0.000678084	0.0166182		hyper	1.02994
552	cg22081355	chr19	17186472	93323	2	0.000678406	0.0295312	HAUS8	hyper	2.26208
553	cg12535476	chr6	55691833	NA	2	0.000678474	0.0273223		hyper	2.55726
554	cg19376658	chr22	23478301	NA	2	0.000680204	0.0110712	AC000029.1	hyper	0.998577
555	cg25003427	chr6	36357539	51513	2	0.000681078	0.0167275	ETV7	hyper	1.4719
556	cg06468969	chr17	65373914	26207	-2	0.00068122	-0.0201695	PITPNC1	hypo	-2.4263
557	cg01576966	chr17	20919934	NA	-2	0.000681949	-0.0141318		hypo	-1.11248
558	cg02607779	chr2	208030673	8609	2	0.000682526	0.0126992	KLF7	hyper	1.03162
559	cg21556555	chr12	130343684	NA	2	0.000682972	0.0114543		hyper	1.07768
560	cg23706990	chr9	111305881	NA	-2	0.000683123	-0.020256		hypo	-1.57696
561	cg27614704	chr1	28295059	NA	-2	0.000684106	-0.0139625		hypo	-1.17488
562	cg23194024	chr17	38278610	339287	-2	0.000688436	-0.0317604	MSL1	hypo	-3.58197
563	cg11226252	chr12	64324554	NA	2	0.000689184	0.0129015		hyper	1.21365
564	cg08215583	chr6	25166934	NA	2	0.000689646	0.0160289	CMAHP	hyper	1.86384
565	cg19706121	chr6	57132700	NA	-2	0.0006908	-0.0217118		hypo	-2.57076
566	cg04880721	chr13	35217813	NA	-2	0.000690918	-0.010766		hypo	-1.29327
567	cg10385395	chr13	113422556	23250	2	0.000691702	0.013909	ATP11A	hyper	1.25368
568	cg17300125	chr9	95202490	NA	-2	0.000692147	-0.0196467		hypo	-0.872555
569	cg05721476	chr10	46076550	NA	-2	0.000692274	-0.0148908	MARCH8	hypo	-1.46363
570	cg22960962	chr11	45723620	NA	-2	0.000694318	-0.0165191		hypo	-1.64768
571	cg10586471	chr14	96181835	8115	2	0.000694767	0.0120208	TCL1A	hyper	1.30529
572	cg20859127	chr2	66758571	4211	2	0.000695535	0.01763	MEIS1	hyper	1.01075
573	cg02123424	chr8	74433128	NA	2	0.000698297	0.0175621		hyper	1.61793
574	cg13603097	chrX	54195142	NA	2	0.000700832	0.0312026		hyper	2.90665
575	cg02460812	chr20	23077706	NA	-2	0.000700892	-0.00896818		hypo	-0.834543
576	cg00158654	chr1	192285333	431704	2	0.000701807	0.0155165	RGS21	hyper	1.34667
577	cg25733543	chr1	44431591	9670	-2	0.000703165	-0.0118999	IPO13	hypo	-1.01978
578	cg14596623	chr2	175351897	NA	-2	0.000705123	-0.0238564	AC010894.3	hypo	-1.7829
579	cg02321381	chr14	23235613	NA	-2	0.000705267	-0.0170507	CTD-2555K7.2	hypo	-1.61586
580	cg12666727	chr1	42128487	59269	-2	0.000706652	-0.0185112	HIVEP3	hypo	-1.50555
581	cg00740089	chr7	29842121	NA	2	0.000707064	0.0127287		hyper	0.517203
582	cg02939404	chr12	81100762	4618	2	0.000707372	0.0219516	MYF6	hyper	2.03798
583	cg05108859	chr17	79211463	NA	-2	0.000707419	-0.0149038	C17orf56	hypo	-1.65462
584	cg04285710	chr1	74891564	NA	-2	0.000707532	-0.0333979		hypo	-2.20247
585	cg01288258	chr12	2921867	NA	2	0.000708225	0.0172056	RP4-816N1.6	hyper	1.65031
586	cg06020091	chr2	158193045	NA	2	0.000711604	0.0106213		hyper	1.00864
587	cg12262507	chr3	147797340	NA	2	0.000712831	0.0202789	AC092958.1	hyper	1.82273
588	cg11260904	chr5	134872029	4762	-2	0.000713781	-0.0376024	NEUROG1	hypo	-3.34925
589	cg05977191	chr7	107220345	55973	2	0.0007147	0.0416649	BCAP29	hyper	3.66267
590	cg09820568	chr11	7677994	8495	2	0.000714971	0.0148746	PPFIBP2	hyper	1.2321
591	cg06938478	chr8	95805802	286148	-2	0.000716734	-0.0331582	DPY19L4	hypo	-3.74322
592	cg19963684	chr12	94508273	NA	-2	0.000719316	-0.0128772		hypo	-1.20531
593	cg13002829	chr12	85903790	NA	-2	0.000720976	-0.0284562		hypo	-1.2138
594	cg19683800	chr17	61518354	1534	-2	0.000721536	-0.0127173	CYB561	hypo	-1.07496
595	cg10196289	chr8	59572185	8439	-2	0.000722304	-0.00827593	NSMAF	hypo	-0.7087
596	cg18489232	chr14	20799557	57820	-2	0.000722345	-0.0373571	CCNB1IP1	hypo	-3.75952
597	cg24014743	chr8	101927288	NA	-2	0.000724338	-0.0274701	RP11-521I2.3	hypo	-2.69669
598	cg03139543	chr1	246935454	NA	2	0.000724534	0.0104411	RP11-439E19.10	hyper	0.786897
599	cg04124371	chr14	103142193	NA	2	0.000725275	0.0141827		hyper	1.29344
600	cg16197948	chr3	46556021	NA	-2	0.000726084	-0.0228128		hypo	-1.9696
601	cg06603113	chr14	36003367	84684	-2	0.000726649	-0.0215398	INSM2	hypo	-2.16356
602	cg06094745	chr2	240118084	9759	2	0.000728384	0.0304826	HDAC4	hyper	1.4863
603	cg24104060	chr2	55127011	NA	-2	0.000731328	-0.0227289		hypo	-1.98312
604	cg11195127	chr9	88659238	51280	2	0.000732025	0.0133793	GOLM1	hyper	1.18194
605	cg06627825	chr2	68290170	10438	-2	0.000735033	-0.0311828	C1D	hypo	-2.37489
606	cg23111106	chr5	38772401	NA	2	0.000735745	0.00989505		hyper	0.86327
607	cg07086762	chr8	87007480	NA	2	0.000735851	0.0443837		hyper	3.35233
608	cg10523757	chr17	15602884	57335	-2	0.000736148	-0.0244198	ZNF286A	hypo	-2.12026
609	cg23452498	chr5	144889607	NA	2	0.000736397	0.0155019		hyper	0.940266
610	cg07998419	chr2	140127819	NA	-2	0.000739614	-0.0230029	AC062021.1	hypo	-1.76145
611	cg14649720	chr5	80885936	NA	2	0.000740224	0.0082737		hyper	0.736809
612	cg10179661	chr12	96821905	NA	-2	0.000740683	-0.0146752	7SK	hypo	-1.22306
613	cg03667088	chr1	144986952	NA	2	0.000740707	0.00814227		hyper	0.515234
614	cg23672425	chr1	11249037	10218	-2	0.000743084	-0.0204867	ANGPTL7	hypo	-1.04385
615	cg07586014	chr9	132564116	27348	-2	0.000746946	-0.0207279	TOR1B	hypo	-1.83302
616	cg24891702	chr6	30875881	2968	-2	0.000747619	-0.00883127	GTF2H4	hypo	-0.953649
617	cg16701121	chr9	21227459	3451	-2	0.000748313	-0.035419	IFNA17	hypo	-2.5389
618	cg06771395	chr8	30671824	5516	-2	0.000752677	-0.0154105	PPP2CB	hypo	-1.2546
619	cg06814977	chr14	62331563	NA	-2	0.000753618	-0.0160627	CTD-2277K2.1	hypo	-1.64509
620	cg09413313	chr11	28131866	196074	-2	0.000753635	-0.0271474	METTL15	hypo	-2.97919
621	cg22924585	chr19	14183212	100507373	-2	0.000755629	-0.00887744	AC022098.1	hypo	-0.813967
622	cg16021967	chr10	50337999	NA	2	0.000755919	0.0116921	RP11-507P23.3	hyper	1.26344
623	cg23302638	chr17	76210176	332	2	0.000755964	0.0285618	BIRC5	hyper	2.92609
624	cg05115705	chrX	3468590	NA	2	0.000756301	0.0191433		hyper	1.49045
625	cg10835912	chr20	10489449	NA	-2	0.000756316	-0.0169679		hypo	-1.67858
626	cg23982638	chr1	101897715	NA	2	0.000756659	0.0157037		hyper	0.982469
627	cg16235748	chr6	149772707	NA	-2	0.000756688	-0.0172897		hypo	-1.79111
628	cg07291184	chr5	56573135	NA	2	0.000756724	0.0230431		hyper	2.30386
629	cg14356801	chr5	148651259	134265	2	0.000757022	0.021434	AFAP1L1	hyper	2.14699
630	cg02797747	chr4	96811007	NA	-2	0.000757229	-0.0134367		hypo	-1.41625
631	cg00386405	chr19	30863275	9745	-2	0.000757684	-0.015277	ZNF536	hypo	-0.933141
632	cg09721700	chr9	130341313	NA	-2	0.000757997	-0.0164649	FAM129B	hypo	-0.643704
633	cg15356370	chrX	49461683	8712	-2	0.000758401	-0.0240617	PAGE1	hypo	-1.93122
634	cg05849566	chr5	177503187	NA	-2	0.000760339	-0.0247299		hypo	-2.16625
635	cg17896229	chr20	5294595	128674	-2	0.000764069	-0.017208	PROKR2	hypo	-1.2101
636	cg18739286	chr15	83506344	NA	2	0.000764556	0.00911037		hyper	0.8219
637	cg19168259	chr11	20442096	NA	-2	0.000764891	-0.0119855		hypo	-1.18461
638	cg05290021	chr5	68262096	NA	1	0.000765869	0.0838412	RP11-141O11.1	hyper	NA
639	cg13033626	chr12	7342228	5830	2	0.000768078	0.0242007	PEX5	hyper	1.95545
640	cg05837435	chr10	118609965	NA	-2	0.000768636	-0.0229026	RP11-539I5.2	hypo	-0.893083
641	cg27230719	chr17	27432425	NA	2	0.000770262	0.0114904		hyper	0.708458
642	cg16895165	chr2	85629337	822	2	0.000771011	0.0161148	CAPG	hyper	1.54758
643	cg16070605	chr8	131330249	NA	-2	0.000771966	-0.018293		hypo	-1.33834
644	cg10369197	chr17	70815226	NA	-2	0.00077348	-0.0374492	SCARNA24	hypo	-3.24343
645	cg19379712	chr8	100559744	157680	-2	0.000773498	-0.0333737	VPS13B	hypo	-3.48035
646	cg13987423	chr13	114063553	NA	2	0.000773678	0.0137792		hyper	1.3918
647	cg19628046	chr18	33552617	83608	-2	0.000774428	-0.0275578	C18orf21	hypo	-2.26807
648	cg08153595	chr17	80859477	6904	-2	0.000774751	-0.0140117	TBCD	hypo	-0.986961
649	cg08822191	chr3	194931183	NA	-2	0.000777402	-0.0239219		hypo	-1.66416
650	cg02639283	chr7	132720139	54927	-2	0.000777751	-0.0187156	CHCHD3	hypo	-1.57324
651	cg24741793	chr14	62333736	NA	2	0.00077855	0.0180206	CTD-2277K2.1	hyper	1.55325
652	cg13409544	chr14	53159218	NA	-2	0.000779618	-0.0251191		hypo	-1.90701
653	cg18272461	chr1	960761	NA	-2	0.000780754	-0.0230701		hypo	-1.67216
654	cg09799039	chr2	240213875	9759	2	0.000782212	0.0196386	HDAC4	hyper	1.07117
655	cg27310485	chr1	153536563	6273	2	0.000783218	0.0109421	S100A2	hyper	1.03956
656	cg22276227	chr17	18082735	51168	2	0.000787807	0.0141357	MYO15A	hyper	1.26918
657	cg22878468	chr5	139398625	NA	-2	0.000788657	-0.0301048	Y_RNA	hypo	-1.5216
658	cg19582233	chr2	202705461	NA	2	0.000789994	0.0380362	AC007242.1	hyper	2.88347
659	cg17152693	chr4	186544755	8470	-2	0.000790743	-0.0215059	SORBS2	hypo	-2.00685
660	cg14049295	chr20	25064806	NA	-2	0.000792715	-0.0126334		hypo	-0.954872
661	cg05375333	chr12	99549023	56899	-2	0.000793455	-0.0200002	ANKS1B	hypo	-1.43401
662	cg26363168	chr6	79788481	55023	2	0.000795518	0.0174125	PHIP	hyper	0.510941
663	cg15673955	chr2	173787028	11069	2	0.000800967	0.0207645	RAPGEF4	hyper	0.726833
664	cg21896348	chr6	34548342	NA	2	0.00080185	0.0124573		hyper	0.914722
665	cg05435212	chr3	27632180	NA	-2	0.000801869	-0.0374587		hypo	-2.69561
666	cg17567838	chr6	33167488	7922	-2	0.000803046	-0.0199487	SLC39A7	hypo	-1.40173
667	cg04448112	chr11	120795003	NA	-2	0.000804401	-0.00958286		hypo	-1.11779
668	cg02629963	chr22	21025889	NA	-2	0.00080458	-0.0270978		hypo	-2.36962
669	cg03116541	chr22	21946375	NA	2	0.000806402	0.014078		hyper	1.29994
670	cg22018621	chr2	72441974	23233	-2	0.000807093	-0.0218874	EXOC6B	hypo	-2.3102
671	cg03717584	chr10	74498683	NA	2	0.000807094	0.0325568		hyper	1.97307
672	cg26774164	chr15	74527185	80125	2	0.000812356	0.0118427	CCDC33	hyper	1.10434
673	cg16593468	chr3	122844002	NA	2	0.000812976	0.00919288		hyper	0.92722
674	cg11477010	chr17	4079262	NA	-2	0.00081426	-0.0129764		hypo	-1.37824
675	cg04380939	chr16	14658873	NA	-2	0.000814295	-0.0414606		hypo	-3.88191
676	cg01138671	chr6	32130686	NA	2	0.00081475	0.012969		hyper	1.36512
677	cg02350636	chr5	1088954	NA	2	0.000815682	0.0162398		hyper	1.68436
678	cg19677388	chr18	77836037	NA	2	0.000816142	0.0113362	RP11-795F19.1	hyper	1.04968
679	cg18347642	chr4	21950766	80333	-2	0.000817828	-0.0202089	KCNIP4	hypo	-2.26819
680	cg23670932	chr3	194406450	131583	-2	0.000820043	-0.0442263	FAM43A	hypo	-3.74852
681	cg19583287	chr3	186205811	NA	-2	0.000820911	-0.0241252	RP11-48F14.1	hypo	-1.91007
682	cg08987251	chr16	58769104	2806	-2	0.000820966	-0.0156405	GOT2	hypo	-1.57695
683	cg24983959	chr11	57228377	NA	-2	0.000821781	-0.00910617		hypo	-0.84735
684	cg26105764	chr3	73059160	151987	2	0.000822936	0.0116838	PPP4R2	hyper	1.23563
685	cg02616324	chr9	102669052	NA	-2	0.000823824	-0.0186053	RP11-60I3.5	hypo	-1.55513
686	cg03988532	chr1	6211702	26038	2	0.00082487	0.0153068	CHD5	hyper	1.3107
687	cg01066936	chr22	41776843	7008	-2	0.000825358	-0.0148914	TEF	hypo	-0.85959
688	cg04896851	chr22	25290550	NA	-2	0.000825471	-0.0302868		hypo	-2.07942
689	cg03217360	chr14	101438430	767593	-2	0.000827185	-0.0120283	SNORD114-15	hypo	-0.886404
690	cg05500400	chr3	186316365	NA	-2	0.000827566	-0.0288672		hypo	-1.90313
691	cg07979579	chr13	50487953	57213	-2	0.000828278	-0.0184027	SPRYD7	hypo	-2.30569
692	cg12628879	chr20	62092878	NA	-2	0.000829624	-0.0244497		hypo	-1.77186
693	cg09681909	chr22	27040847	NA	-2	0.000831411	-0.0201791		hypo	-1.32396
694	cg12686303	chr19	49915725	NA	2	0.000832176	0.013301		hyper	0.590645
695	cg13335447	chr12	57853735	2735	2	0.000836641	0.012575	GLI1	hyper	1.25693
696	cg04074889	chr1	85935147	23576	-2	0.000837133	-0.0167366	DDAH1	hypo	-1.46514
697	cg12626079	chr6	106899427	NA	-2	0.000837149	-0.0196531		hypo	-0.722593
698	cg09097291	chr20	1151516	NA	2	0.000837973	0.00999568	RP4-545L17.7	hyper	1.09666
699	cg04868197	chr8	71183904	10499	-2	0.000838084	-0.0324325	NCOA2	hypo	-3.20583
700	cg04839196	chr13	77563825	1203	-2	0.000838239	-0.0372697	CLN5	hypo	-3.78992
701	cg23740882	chr20	44098387	10406	-2	0.000840327	-0.0136866	WFDC2	hypo	-0.510047
702	cg05581753	chr19	46762824	NA	-2	0.000840685	-0.0206434		hypo	-1.05886
703	cg06899237	chr6	153353519	NA	-2	0.000840703	-0.0231022		hypo	-2.01246
704	cg01601675	chr7	129096673	NA	2	0.000841118	0.0104475	FAM40B	hyper	0.995748
705	cg01584760	chr2	38296474	1545	-2	0.000843726	-0.012816	CYP1B1	hypo	-0.980168
706	cg22016779	chr2	230452311	92737	-2	0.000845393	-0.0152344	DNER	hypo	-1.39325
707	cg13986249	chr9	37903631	NA	2	0.000846123	0.0123163	MCART1	hyper	0.853504
708	cg18012571	chr6	167538101	1235	-2	0.000847684	-0.0130673	CCR6	hypo	-1.41182
709	cg02299465	chr6	33247509	NA	-2	0.000855298	-0.0159487		hypo	-1.38983
710	cg19834510	chr2	241096719	NA	2	0.000855561	0.0106262		hyper	0.97671
711	cg11128457	chr4	140864437	NA	2	0.000856871	0.0250703		hyper	1.43595
712	cg12297147	chr1	203661997	NA	-2	0.000861467	-0.0270956		hypo	-1.68243
713	cg27217933	chr6	138182674	NA	2	0.000862407	0.0198794	RP11-356I2.4	hyper	1.90104
714	cg01981181	chr12	49500773	55716	2	0.000863109	0.0109228	LMBR1L	hyper	0.749493
715	cg13156198	chr9	136007255	5900	2	0.000864257	0.00999021	RALGDS	hyper	0.755704
716	cg17384417	chr8	139927512	169044	-2	0.000864433	-0.0199911	COL22A1	hypo	-1.62872
717	cg00559234	chr1	9885909	22883	-2	0.000866472	-0.0312451	CLSTN1	hypo	-2.55404
718	cg20118250	chr1	112094959	5906	-2	0.000866673	-0.0159767	RAP1A	hypo	-1.65642
719	cg07995893	chr7	104650933	NA	-2	0.0008669	-0.0168573	RP11-325F22.3	hypo	-1.96452
720	cg27000627	chr3	46608348	79442	-2	0.000869121	-0.0160852	LRRC2	hypo	-1.05331
721	cg11190156	chr6	26104118	NA	-2	0.000871811	-0.0542132	HIST1H4C	hypo	-4.22045
722	cg09824603	chr7	46185114	NA	-2	0.000872792	-0.0401508		hypo	-2.98142
723	cg18180456	chr4	129732274	NA	2	0.000875135	0.0632692	PHF17	hyper	6.08355
724	cg03087880	chr16	49666012	NA	2	0.000876362	0.0120276		hyper	1.02492
725	cg16951092	chr2	165773889	151258	-2	0.000877631	-0.0296139	SLC38A11	hypo	-2.48742
726	cg07455406	chr14	21077527	NA	-2	0.000878768	-0.0217671	AL163195.3	hypo	-1.75271
727	cg07937417	chr10	12762962	NA	2	0.000879234	0.0137175		hyper	0.450984
728	cg13239420	chr1	240161249	NA	2	0.000879497	0.0236505		hyper	1.95211
729	cg24504349	chr4	120974344	NA	-2	0.000880613	-0.0243273		hypo	-1.76963
730	cg05101231	chr3	51593459	23132	2	0.000880805	0.025541	RAD54L2	hyper	2.11799
731	cg22290206	chr18	55395883	NA	-2	0.000885148	-0.0210235		hypo	-1.70429
732	cg09499183	chr20	5461857	NA	2	0.000885354	0.0130014		hyper	1.1303
733	cg24048921	chr22	41074275	2847	-2	0.000886688	-0.0124152	MCHR1	hypo	-1.48668
734	cg21604516	chr8	30890469	29942	2	0.000886998	0.0141722	PURG	hyper	1.06199
735	cg22389438	chr1	18926496	NA	2	0.000888338	0.0135262		hyper	1.12252
736	cg08135406	chr3	23785035	NA	-2	0.000890525	-0.034358		hypo	-3.01996
737	cg09203526	chr11	113186910	54970	2	0.000892762	0.0256789	TTC12	hyper	1.77043
738	cg27507473	chr16	86002958	NA	-2	0.000898448	-0.0347261		hypo	-2.47576
739	cg23767745	chr22	18466737	NA	-2	0.0009021	-0.0254852	XXbac-B476C20.14	hypo	-3.09806
740	cg10052782	chr16	27063429	NA	2	0.000903167	0.0207108		hyper	1.36785
741	cg21130357	chr1	52499703	NA	2	0.000903257	0.0168936	RP11-91A18.4	hyper	1.12886
742	cg14552882	chr8	93091082	862	-2	0.000904777	-0.0316247	RUNX1T1	hypo	-3.00774
743	cg19188632	chr2	3702481	NA	2	0.000906612	0.0160308		hyper	1.16581
744	cg07139440	chr1	151030981	56882	-2	0.000907947	-0.0155581	CDC42SE1	hypo	-0.831774
745	cg03351580	chr6	166666210	NA	2	0.000907989	0.0169091		hyper	1.89082
746	cg07407549	chr10	96231137	NA	2	0.000908888	0.0219651		hyper	1.70008
747	cg21685387	chr2	70190408	151516	2	0.000910779	0.01017	ASPRV1	hyper	0.915098
748	cg17051407	chr21	43723461	NA	-2	0.000912096	-0.0121527		hypo	-0.901667
749	cg18283937	chr13	78353187	NA	-2	0.000912312	-0.0122503		hypo	-1.3583
750	cg09062977	chr20	48151038	5740	-2	0.000913686	-0.0207172	PTGIS	hypo	-1.44871
751	cg23138720	chr3	44814341	NA	-2	0.000913719	-0.0241479		hypo	-2.0926
752	cg14143261	chr16	12528738	NA	2	0.000916545	0.0121437		hyper	1.02397
753	cg11080513	chr2	135426596	NA	-2	0.000917715	-0.0135516		hypo	-1.12305
754	cg14454381	chr10	116249957	NA	2	0.000918957	0.0228757		hyper	1.27312
755	cg11783376	chr5	140776805	NA	2	0.000920596	0.0180796		hyper	1.33336
756	cg04048392	chr9	129443848	NA	-2	0.000921167	-0.0268259		hypo	-1.80764
757	cg17127329	chr4	88812922	NA	2	0.000922954	0.013955		hyper	1.1411
758	cg11583467	chr7	106008396	NA	2	0.000929823	0.0130488		hyper	1.19274
759	cg13709858	chr22	31226258	23762	-2	0.000932013	-0.013548	OSBP2	hypo	-1.23924
760	cg05365942	chr14	64541738	23224	2	0.000932021	0.0191068	SYNE2	hyper	1.73031
761	cg16022555	chr17	43394535	9020	-2	0.000932266	-0.0322495	MAP3K14	hypo	-3.21721
762	cg22441846	chr4	159694181	NA	-2	0.000932962	-0.016008		hypo	-1.63918
763	cg24341612	chr20	18443888	55184	2	0.000935255	0.0114646	DZANK1	hyper	1.04879
764	cg20440784	chr6	109034082	NA	2	0.000935386	0.0132352		hyper	0.86936
765	cg20116808	chr20	4989432	9962	2	0.000935913	0.0128526	SLC23A2	hyper	1.13986
766	cg13901960	chr1	95492794	NA	-2	0.000937114	-0.012866	RP4-639F20.3	hypo	-1.15847
767	cg07301180	chr11	44971894	9537	2	0.00094149	0.023701	TP53I11	hyper	2.63393
768	cg03681544	chr8	144287457	NA	-2	0.000949097	-0.0112081		hypo	-1.00586
769	cg01552987	chr1	215855905	NA	-2	0.000949202	-0.0468239		hypo	-5.51255
770	cg15397200	chr2	228664040	NA	2	0.000951113	0.0168177		hyper	1.60006
771	cg08076100	chr12	55758751	390323	2	0.000952153	0.0215578	OR6C75	hyper	1.74054
772	cg22032803	chr3	98250613	2838	-2	0.000953033	-0.0166765	GPR15	hypo	-1.14244
773	cg13508949	chr4	166131313	11275	2	0.00095351	0.0167549	KLHL2	hyper	1.06752
774	cg10759613	chr2	203001116	NA	2	0.000953727	0.0150413	AC079354.1	hyper	1.46569
775	cg11523681	chr9	4152699	169792	2	0.000953842	0.0141975	GLIS3	hyper	0.990066
776	cg17222152	chr11	67533871	NA	-2	0.000962421	-0.0144286		hypo	-1.32941
777	cg15359122	chr11	113958057	NA	2	0.000963366	0.0129094	AP000908.1	hyper	1.29862
778	cg08188368	chr2	233680285	NA	-2	0.000964944	-0.0171397		hypo	-1.85254
779	cg25714432	chr5	2887968	NA	-2	0.000965331	-0.0210482		hypo	-1.62039
780	cg10345341	chr10	60059579	NA	-2	0.000966188	-0.0192904		hypo	-1.46425
781	cg01807737	chr6	33246895	9277	2	0.000966864	0.0123974	WDR46	hyper	1.03768
782	cg15733321	chr3	152858331	NA	-2	0.000967096	-0.0252456		hypo	-1.00708
783	cg23980859	chr1	55844285	NA	-2	0.00096873	-0.0124777		hypo	-0.886928
784	cg24603963	chr8	22434928	64236	2	0.000975074	0.0131776	PDLIM2	hyper	1.11945
785	cg23461604	chr12	49239381	9416	2	0.00097555	0.0106311	DDX23	hyper	1.17439
786	cg12605655	chr16	49773233	23090	2	0.00097573	0.0188089	ZNF423	hyper	0.89175
787	cg19045353	chr9	37954074	NA	-2	0.000976714	-0.0242273	RP11-613M10.9	hypo	-1.77085
788	cg21670599	chr5	16690337	NA	2	0.000976795	0.0157465		hyper	1.23683
789	cg06327635	chr8	141036255	NA	2	0.000978199	0.0122087		hyper	1.21517
790	cg27531496	chr1	2943891	NA	2	0.000979147	0.0142128		hyper	0.976749
791	cg12914176	chr3	52640624	NA	-2	0.000979154	-0.0347424		hypo	-2.34967
792	cg17999927	chr17	53382665	NA	2	0.000979999	0.0102206		hyper	0.717157
793	cg02967752	chr16	77744102	NA	2	0.000983214	0.00985405	AC092724.1	hyper	0.86788
794	cg09684447	chr19	45851074	NA	2	0.000983696	0.0134543		hyper	1.42158
795	cg01279219	chr1	206135024	NA	-2	0.000983715	-0.0160199		hypo	-1.5737
796	cg15905470	chr9	5553400	NA	-2	0.000984343	-0.0342996		hypo	-1.97832
797	cg11768833	chr9	13140958	8777	2	0.000984941	0.0183465	MPDZ	hyper	0.350002
798	cg09160302	chr2	121269906	NA	2	0.000985238	0.0155344		hyper	-0.373727
799	cg14566435	chr7	73160672	NA	-2	0.000985901	-0.0158404		hypo	-1.14772
800	cg09083519	chr15	62496764	NA	2	0.00098798	0.0151588	RP11-299H22.1	hyper	1.18114
801	cg13537968	chr1	87170191	51100	2	0.00098815	0.0153834	SH3GLB1	hyper	1.4081
802	cg06568464	chr5	140519842	NA	-2	0.000988962	-0.01224		hypo	-1.11488
803	cg20019107	chr11	131894564	NA	-2	0.00098913	-0.0104089		hypo	-1.01495
804	cg15523864	chr17	9089234	NA	2	0.000989181	0.0179396		hyper	1.46473
805	cg01775434	chr22	39749688	NA	2	0.000990038	0.0143685		hyper	0.918867
806	cg12034791	chr15	41056294	2644	-2	0.000990091	-0.0173795	GCHFR	hypo	-2.24474
807	cg11418988	chr8	11142492	66036	-2	0.000991083	-0.00781662	MTMR9	hypo	-0.658235
808	cg03195100	chr1	209941780	80342	2	0.000991795	0.0155417	TRAF3IP3	hyper	1.32353
809	cg06854495	chr11	113272154	NA	2	0.00099348	0.0117675		hyper	0.883588
810	cg15317927	chrX	38665168	58526	-2	0.000993571	-0.0276352	MID1IP1	hypo	-2.57118
811	cg17999686	chr7	103630810	5649	2	0.000998304	0.0477693	RELN	hyper	4.31084
812	cg27317046	chr14	74968209	NA	-2	0.000998425	-0.0158627		hypo	-0.659714
813	cg02233275	chr1	28961119	6883	2	0.000999254	0.0150833	TAF12	hyper	1.57222
814	ch.11.997072R	chr11	47659584	23788	-2	0.00100171	-0.0290127	MTCH2	hypo	-2.46228
815	cg19447956	chr5	41739046	5019	-2	0.0010066	-0.0149415	OXCT1	hypo	-1.53568
816	cg19950739	chr12	9794237	NA	2	0.00101078	0.0120717	GOT2P3	hyper	1.10658
817	cg20521882	chr11	34196869	25841	2	0.00101303	0.0101914	ABTB2	hyper	0.839249
818	cg07903144	chr6	33358872	3833	2	0.00101373	0.0167198	KIFC1	hyper	1.46232
819	cg04487701	chrX	56765492	NA	-2	0.00101676	-0.0194467	RP11-622K12.1	hypo	-1.81174
820	cg14416547	chr19	41325643	NA	-2	0.00101686	-0.0185079		hypo	-1.47229
821	cg02038168	chr22	39784481	NA	2	0.00101873	0.0145843		hyper	1.01354
822	cg08415592	chr22	36648973	8542	-2	0.0010219	-0.0306886	APOL1	hypo	-3.09704
823	cg09491410	chr5	174178884	NA	-2	0.00102517	-0.0279104	CTD-2532K18.1	hypo	-2.12604
824	cg13550855	chr11	29151417	NA	-2	0.00102597	-0.0236706		hypo	-2.06068
825	cg01699524	chr5	7869638	4552	2	0.00102689	0.0138364	MTRR	hyper	0.900384
826	cg02227036	chr16	50425329	NA	2	0.00102726	0.0354368	RP11-21B23.2	hyper	2.60695
827	cg17079497	chr10	53655621	NA	-2	0.00102885	-0.0120663		hypo	-1.28848
828	cg24096143	chr15	68095015	NA	2	0.00102888	0.00927871		hyper	0.831263
829	cg19340837	chr6	163647753	NA	-2	0.00103065	-0.0122994	snoU13	hypo	-1.12362
830	cg27579316	chr15	26137365	NA	-2	0.00103566	-0.0379003		hypo	-2.09439
831	cg08237348	chr6	38684210	1769	2	0.00103884	0.0110827	DNAH8	hyper	1.15595
832	cg16762000	chr1	44911569	55182	2	0.00103886	0.0196731	RNF220	hyper	1.59513
833	cg27536962	chr7	151819657	NA	-2	0.00103947	-0.0143312	RP5-981O7.2	hypo	-1.1581
834	cg12393795	chr12	2792443	100652846	-2	0.00103958	-0.0210264	CACNA1C-AS1	hypo	-1.30246
835	cg25163086	chr11	115127192	23705	-2	0.0010405	-0.0176639	CADM1	hypo	-1.27391
836	cg21481415	chr2	224334606	NA	-2	0.00104198	-0.0189946		hypo	-1.45092
837	cg06167077	chr5	26942698	NA	-2	0.00104489	-0.023596		hypo	-2.63133
838	cg14372125	chr9	133306495	NA	-2	0.00104686	-0.0161052		hypo	-1.40409
839	cg20625683	chr15	31088666	NA	-2	0.00104984	-0.0320549		hypo	-2.83662
840	cg16631283	chr8	74194020	NA	-2	0.00105442	-0.0262954		hypo	-1.88022
841	cg05736869	chr3	194500943	NA	2	0.0010555	0.0251736	AC090505.2	hyper	2.43842
842	cg05715201	chr5	124055898	NA	-2	0.00105632	-0.0356295	RP11-43D2.4	hypo	-4.51287
843	cg24877937	chr8	103668141	7071	2	0.00105641	0.0228232	KLF10	hyper	1.97389
844	cg07813285	chr15	99281435	NA	-2	0.00105709	-0.0132536		hypo	-1.43094
845	cg04859706	chr4	30721997	5099	-2	0.00105804	-0.0169665	PCDH7	hypo	-1.75584
846	cg04218035	chr7	103086829	NA	-2	0.00105854	-0.011808	CTB-107G13.1	hypo	-0.883947
847	cg13312976	chr6	43303332	NA	-2	0.00106103	-0.0211198		hypo	-2.38186
848	cg25588593	chr6	130000713	NA	-2	0.00106741	-0.0171033	RP11-73O6.4	hypo	-1.47102
849	cg04515361	chr3	126058633	NA	2	0.00106758	0.0115028		hyper	1.10288
850	cg20748537	chr22	19905962	10587	2	0.00106809	0.0135583	TXNRD2	hyper	1.61559
851	cg08264630	chr8	41576819	NA	2	0.0010686	0.0103114		hyper	1.14366
852	cg17830540	chr3	41923177	NA	-2	0.00107011	-0.0247119		hypo	-1.87515
853	cg13395133	chr6	75890710	NA	2	0.00107136	0.0160351		hyper	1.31004
854	cg00109375	chr16	21147979	NA	2	0.00107362	0.0111683		hyper	1.16592
855	cg24535234	chr17	6939145	201232	2	0.00107894	0.0274919	SLC16A13	hyper	2.4849
856	cg23508037	chr14	25602649	NA	-2	0.0010814	-0.0176767		hypo	-1.39467
857	cg04237804	chr1	16940110	NA	-2	0.00108216	-0.0198034		hypo	-1.63129
858	cg26614014	chr2	20366500	NA	-2	0.00108437	-0.0230028		hypo	-1.74719
859	cg01833699	chr2	43313846	NA	-2	0.00108541	-0.0340704		hypo	-1.98876
860	cg02544380	chr1	206946134	3586	2	0.00108608	0.00997912	IL10	hyper	0.742009
861	cg08538926	chr6	154925432	NA	2	0.00108642	0.0114753		hyper	1.1921
862	cg17886847	chr14	23045367	1603	2	0.00108747	0.0155742	DAD1	hyper	1.32388
863	cg08541349	chr9	95141363	NA	2	0.00108775	0.0148086		hyper	0.897331
864	cg26679428	chr8	67624417	23678	-2	0.00108819	-0.025561	SGK3	hypo	-1.54449
865	cg13880545	chr9	134755909	NA	2	0.00108925	0.0207009		hyper	1.66231
866	cg03414474	chr2	105488932	NA	2	0.00108962	0.0240416	AC018730.3	hyper	1.81973
867	cg05583848	chr6	35265411	50619	-2	0.00109105	-0.0181097	DEF6	hypo	-0.92599
868	cg21173157	chr2	70315791	5093	2	0.00109128	0.0129052	PCBP1	hyper	1.00149
869	cg18457461	chr2	11369019	9475	2	0.00109448	0.0162849	ROCK2	hyper	1.52871
870	cg16246524	chr10	92537441	NA	-2	0.00109503	-0.0103684		hypo	-1.15962
871	cg04898000	chr5	171750075	NA	-2	0.00109639	-0.0172281		hypo	-1.51933
872	cg15436954	chr11	31325916	NA	2	0.0010989	0.0309267	RP1-296L11.1	hyper	2.8595
873	cg09207765	chr10	27361183	NA	2	0.00110029	0.0107343		hyper	0.764366
874	cg00851060	chr2	65772962	NA	-2	0.00110139	-0.0163795	AC074391.1	hypo	-1.07696
875	cg01440371	chr1	60009277	55277	-2	0.00110209	-0.022103	FGGY	hypo	-1.36674
876	cg11190071	chr17	1958851	3090	-2	0.00110382	-0.0265443	HIC1	hypo	-2.25225
877	cg02399788	chr16	15593618	NA	2	0.00110412	0.0145645	RP11-1021N1.1	hyper	1.02387
878	cg19134305	chr21	43737154	7033	2	0.00110512	0.0131683	TFF3	hyper	1.23843
879	cg14594295	chr4	3489931	NA	2	0.0011074	0.0106571		hyper	0.994233
880	cg14286439	chr22	43116946	53947	2	0.00110926	0.0141328	A4GALT	hyper	1.31026
881	cg27450867	chr22	42335021	79019	-2	0.00111084	-0.0200776	CENPM	hypo	-1.55772
882	cg13402292	chr21	37667921	NA	-2	0.00111129	-0.0163574		hypo	-1.39516
883	cg24659224	chr7	768140	5575	-2	0.0011116	-0.0119969	PRKAR1B	hypo	-0.712307
884	cg14629655	chr8	126199851	NA	-2	0.00111183	-0.0139821		hypo	-1.15912
885	cg14693555	chr16	49315752	869	-2	0.00111419	-0.0164182	CBLN1	hypo	-1.72009
886	cg03530002	chr9	38026091	NA	-2	0.00111464	-0.0328827		hypo	-1.95332
887	cg01049714	chr9	18438149	NA	2	0.00111656	0.0198719		hyper	1.71495
888	cg18560720	chr2	96952519	23020	-2	0.00111737	-0.015111	SNRNP200	hypo	-1.71116
889	cg10316372	chr20	45882509	23613	-2	0.00111945	-0.00969084	ZMYND8	hypo	-1.02328
890	cg11674953	chr7	7002820	NA	-2	0.00111972	-0.0176148		hypo	-1.45518
891	cg26361327	chr19	37892209	NA	-2	0.00112247	-0.0218965		hypo	-2.04915
892	cg10326473	chr6	132569040	NA	-2	0.00112251	-0.0183938		hypo	-0.501401
893	cg04960947	chr14	20929061	NA	-2	0.00112411	-0.011897	TMEM55B	hypo	-0.739031
894	cg25845431	chr1	44412572	NA	-2	0.00112612	-0.0253097	RP11-7O11.3	hypo	-2.34018
895	cg15047502	chr6	33132996	1302	-2	0.0011263	-0.0197034	COL11A2	hypo	-1.6875
896	cg16181315	chr1	6687052	90326	2	0.00112912	0.0145228	THAP3	hyper	1.10117
897	cg03556426	chr7	84627063	223117	-2	0.00113154	-0.0283144	SEMA3D	hypo	-2.80129
898	cg07993480	chr10	12240746	NA	2	0.00113203	0.0210357		hyper	1.87559
899	cg16098602	chr14	32947554	NA	-2	0.00113507	-0.0151709		hypo	-1.33586
900	cg05141871	chr11	67071492	54961	-2	0.00113626	-0.0207177	SSH3	hypo	-1.47836
901	cg25240153	chr16	23890018	NA	-2	0.00113653	-0.0190688		hypo	-1.71144
902	cg21566780	chr12	30908115	65981	-2	0.00114272	-0.0189561	CAPRIN2	hypo	-1.28388
903	cg05026403	chr10	45471971	NA	2	0.00114344	0.0162186	C10orf10	hyper	2.05211
904	cg14671017	chr20	58630779	284756	2	0.00114421	0.0126496	C20orf197	hyper	1.38527
905	cg07879351	chr13	36992177	NA	-2	0.00114453	-0.0282063		hypo	-1.68349
906	cg06261947	chr12	25473300	NA	-2	0.00114486	-0.0224469		hypo	-1.49379
907	cg06326417	chr7	5515424	NA	2	0.00114761	0.00948246	AC092171.4	hyper	0.619042
908	cg19895894	chr10	134593496	3632	-2	0.00114886	-0.0178473	INPP5A	hypo	-1.65612
909	cg08956917	chr19	17954247	3718	2	0.00115008	0.0101158	JAK3	hyper	0.607868
910	cg02703116	chr5	126080767	NA	-2	0.00115282	-0.0178467		hypo	-1.52748
911	cg10596977	chr6	27374024	NA	-2	0.00115307	-0.0162173		hypo	-1.32844
912	cg16024058	chr7	16570490	100506049	-2	0.00115379	-0.0115568	LRRC72	hypo	-0.901732
913	cg19037832	chr2	84304635	NA	2	0.00115422	0.0175736		hyper	1.50964
914	cg12789532	chr5	56129271	NA	-2	0.00115484	-0.0191774		hypo	-1.35857
915	cg00401660	chr3	194072333	1370	2	0.00115598	0.0110601	CPN2	hyper	0.975363
916	cg17262025	chr7	12610384	NA	2	0.0011622	0.0174652	AC005281.2	hyper	1.67836
917	cg22635673	chr17	1163594	NA	-2	0.00116257	-0.0120111		hypo	-0.506154
918	cg17706068	chr6	56124737	81578	-2	0.00116337	-0.0207046	COL21A1	hypo	-1.37505
919	cg00319595	chr16	75300861	9564	2	0.00116423	0.0157598	BCAR1	hyper	1.43844
920	cg23497501	chr2	96012595	30818	2	0.00116629	0.0253179	KCNIP3	hyper	2.38157
921	cg01095867	chrX	119726440	NA	2	0.00116757	0.0222329		hyper	2.6029
922	cg12873610	chr17	27044322	83871	-2	0.00116871	-0.0137221	RAB34	hypo	-0.969832
923	cg11488149	chr8	131022097	NA	2	0.00116884	0.0100411	FAM49B	hyper	0.723879
924	cg04898487	chr16	10272607	NA	2	0.00117356	0.0191003		hyper	1.05535
925	cg13707960	chr3	196665548	22916	-2	0.00117475	-0.0159281	NCBP2	hypo	-1.44675
926	cg21415060	chr1	159277295	NA	-2	0.00117607	-0.0219482		hypo	-1.45821
927	cg09594039	chr21	16059088	NA	2	0.0011801	0.0140534		hyper	1.30049
928	cg10730816	chr10	82117858	143241	2	0.00118018	0.0112772	DYDC1	hyper	0.6781
929	cg16734967	chrX	15620103	59272	2	0.00118119	0.0266507	ACE2	hyper	2.5554
930	cg17607942	chr3	105076751	NA	2	0.00118197	0.0131869		hyper	1.14916
931	cg00506590	chr16	89960457	NA	2	0.00118219	0.00938829		hyper	0.74483
932	cg16786341	chr12	10022495	9976	2	0.00118301	0.0638379	CLEC2B	hyper	5.35926
933	cg18291238	chr14	70696523	NA	2	0.00118346	0.0183648	RP11-486O13.2	hyper	1.68037
934	cg19768533	chr21	45153488	8566	-2	0.00118591	-0.021995	PDXK	hypo	-1.12793
935	cg04498650	chr12	78240776	89795	-2	0.00118682	-0.0189885	NAV3	hypo	-1.7504
936	cg20502977	chr2	238235136	1293	-2	0.00118795	-0.0245708	COL6A3	hypo	-1.83042
937	cg06714043	chr22	43160110	NA	2	0.00118797	0.0131598	Y_RNA	hyper	0.952049
938	cg23632995	chr9	130341480	NA	-2	0.00119101	-0.020217	FAM129B	hypo	-1.21986
939	cg07322117	chr1	9498583	NA	-2	0.00119164	-0.0267135	RN5S40	hypo	-1.87668
940	cg19509125	chr4	87343777	5602	-2	0.00119224	-0.0119371	MAPK10	hypo	-1.165
941	cg02956165	chr10	110945401	NA	-2	0.00119418	-0.0206068	RNU5B-6P	hypo	-1.56348
942	cg13648683	chr11	19297198	NA	-2	0.0011974	-0.0112759	RP11-428C19.4	hypo	-0.864617
943	cg23384620	chrX	103810458	26280	-2	0.00119758	-0.00864379	IL1RAPL2	hypo	-0.898593
944	cg19521927	chr1	20395367	5322	2	0.00120118	0.011116	PLA2G5	hyper	1.0038
945	cg16734775	chr7	88549874	NA	2	0.00120604	0.0160251		hyper	1.69531
946	cg08078832	chr12	130339560	NA	2	0.00120641	0.0171575	RP11-572C21.1	hyper	1.35059
947	cg19468925	chr22	19466859	8318	2	0.00120739	0.0096813	CDC45	hyper	0.614098
948	cg25569088	chr15	94651292	NA	2	0.00121153	0.0162139	CTD-2643K12.3	hyper	0.957408
949	cg22374969	chr18	72135820	NA	-2	0.00121201	-0.030833		hypo	-2.24789
950	cg09701743	chr7	138776650	56829	-2	0.00121231	-0.0153399	ZC3HAV1	hypo	-1.53199
951	cg04940776	chr16	29874983	10423	-2	0.00121396	-0.00684859	CDIPT	hypo	-0.575893
952	cg10445474	chr1	15399190	NA	2	0.00121546	0.0110944		hyper	0.968957
953	cg27007846	chr5	137078322	NA	-2	0.00121586	-0.0242607		hypo	-2.34784
954	cg27324790	chr15	52519964	NA	2	0.00121663	0.0338348		hyper	2.36901
955	cg07983706	chr1	180123940	5768	2	0.00121723	0.0219167	QSOX1	hyper	2.33265
956	cg10781276	chr20	39946942	23051	2	0.0012179	0.0129645	ZHX3	hyper	1.06943
957	cg06156859	chrX	9292652	NA	-2	0.0012209	-0.0244868		hypo	-2.42509
958	cg25001305	chr8	27283945	NA	-2	0.0012211	-0.0186743		hypo	-0.974567
959	cg26161697	chrX	107181801	NA	-2	0.00122184	-0.046105		hypo	-4.04487
960	cg11458799	chr8	111073113	NA	-2	0.00122221	-0.0138345		hypo	-1.01404
961	cg21508639	chr17	54667590	NA	-2	0.00122295	-0.0128913		hypo	-1.28701
962	cg02737801	chr1	43638006	NA	-2	0.00122448	-0.0239634	WDR65	hypo	-2.35884
963	cg13091023	chr4	24552930	NA	2	0.00122522	0.0164463		hyper	1.48488
964	cg09889646	chr2	48692092	129285	2	0.00122557	0.0190263	PPP1R21	hyper	1.55362
965	cg01433488	chr10	27132879	NA	-2	0.00122686	-0.016349		hypo	-1.24659
966	cg15207619	chr13	49975643	81617	-2	0.00122743	-0.0220227	CAB39L	hypo	-1.05358
967	cg16705287	chr19	1091566	NA	-2	0.00122841	-0.00925755		hypo	-0.938653
968	cg03993081	chr9	133255151	NA	2	0.00122953	0.0198988		hyper	0.77963
969	cg05362860	chr16	50320692	113	2	0.00123164	0.00960094	ADCY7	hyper	0.77162
970	cg04854505	chr3	13634590	NA	2	0.00123251	0.0117922		hyper	0.972667
971	cg25195136	chr3	187664174	NA	-2	0.0012331	-0.0299799	RP11-44H4.1	hypo	-2.30828
972	cg08038110	chr18	47400743	NA	2	0.00123317	0.013592		hyper	1.41381
973	cg13045370	chr2	1642243	NA	2	0.00123359	0.0145753		hyper	1.41812
974	cg19241807	chr2	25392556	5443	2	0.00123487	0.0118945	POMC	hyper	0.908837
975	cg11194440	chr22	49592021	NA	2	0.00123539	0.0148068		hyper	0.876174
976	cg15576861	chr11	60640575	NA	2	0.00123696	0.0123749		hyper	1.41374
977	cg19180555	chr12	5982295	NA	-2	0.00123702	-0.012967		hypo	-1.28054
978	cg22768335	chr19	4687000	NA	-2	0.0012376	-0.0113237		hypo	-1.1416
979	cg23192775	chr17	4851197	NA	-2	0.00123932	-0.0161344		hypo	-1.23908
980	cg19612926	chr5	57120879	NA	-2	0.00123938	-0.0193106		hypo	-0.976422
981	cg02156783	chr2	240639549	NA	-2	0.00124147	-0.0119834		hypo	-1.10975
982	cg09799153	chr4	182717776	NA	-2	0.0012432	-0.0120039		hypo	-1.35301
983	cg10780074	chr3	4365061	NA	2	0.0012437	0.0143379		hyper	1.44324
984	cg18281878	chr12	124376626	NA	2	0.00124594	0.011006		hyper	1.05239
985	cg18332724	chr18	43309187	6563	-2	0.00124701	-0.0170527	SLC14A1	hypo	-1.62856
986	cg10352881	chr16	89884559	2175	2	0.00125187	0.0125137	FANCA	hyper	1.12133
987	cg00977595	chr2	23568783	NA	1	0.0012522	0.0202603		hyper	NA
988	cg14588132	chr3	57828337	7871	2	0.00125226	0.015552	SLMAP	hyper	1.53837
989	cg12918696	chr12	46912697	NA	-2	0.00125239	-0.0220034		hypo	-1.66217
990	cg03464685	chr11	125439445	9538	2	0.00125282	0.0200592	EI24	hyper	2.09635
991	cg17063742	chr11	78063473	9846	-2	0.00125336	-0.0197915	GAB2	hypo	-1.5459
992	cg02026377	chr4	56719660	55763	-2	0.00125375	-0.0327537	EXOC1	hypo	-3.37077
993	cg21664210	chr11	43458315	NA	2	0.00125399	0.0122684	7SK	hyper	1.44847
994	cg08523068	chr17	28367330	NA	-2	0.0012541	-0.0232022		hypo	-2.67134
995	cg13015485	chr6	31937127	NA	2	0.00125622	0.0170824		hyper	1.64105
996	cg16900796	chr19	10755136	57153	-2	0.00125675	-0.0211747	SLC44A2	hypo	-1.27533
997	cg14319842	chr11	129734478	4798	2	0.00125773	0.0146408	NFRKB	hyper	1.27596
998	cg22070035	chrX	140268700	NA	-2	0.00126318	-0.0234862	RP3-507I15.2	hypo	-1.80954
999	cg11480134	chr18	21013523	85019	2	0.00126704	0.0123226	TMEM241	hyper	1.39175
1000	cg17676208	chr11	102681931	NA	-2	0.00126708	-0.0184345	RP11-725K16.4	hypo	-1.33045
1001	cg16317164	chr12	17642527	NA	-2	0.0012682	-0.0182713		hypo	-1.13412
1002	cg14976592	chr1	65886160	54741	2	0.00126924	0.0120246	LEPROT	hyper	1.13195
1003	cg07980671	chr6	47461319	NA	2	0.00126959	0.0120806		hyper	1.21503
1004	cg04582424	chr1	203764710	100381270	2	0.00127046	0.0102713	ZBED6	hyper	0.622295
1005	cg20223754	chr8	1829898	NA	2	0.00127134	0.0136802		hyper	1.32148
1006	cg14965585	chr2	79385231	NA	2	0.00127184	0.0136345	AC011754.1	hyper	1.2511
1007	cg01100984	chr10	103454967	6468	-2	0.00127445	-0.00869451	FBXW4	hypo	-0.798375
1008	cg05706594	chr1	26015454	57134	-2	0.00127512	-0.017952	MAN1C1	hypo	-1.61071
1009	cg04248461	chr10	466737	NA	2	0.00127551	0.0132754		hyper	1.26555
1010	cg27664689	chr2	152830665	785	2	0.00127626	0.0385975	CACNB4	hyper	2.64805
1011	cg12110815	chr15	52193433	NA	2	0.00127702	0.0149949	RP11-56B16.5	hyper	1.78769
1012	cg02867991	chr14	53246343	NA	-2	0.00127883	-0.0307636		hypo	-2.91114
1013	cg09134499	chr16	966362	64788	-2	0.00127936	-0.0210867	LMF1	hypo	-1.74844
1014	cg02484676	chr10	116197643	NA	2	0.00127963	0.0263636		hyper	3.03284
1015	cg16181943	chr1	39861185	23499	-2	0.00128354	-0.0285572	MACF1	hypo	-1.19288
1016	cg09424368	chr7	26001122	NA	2	0.00128378	0.0180848		hyper	1.66127
1017	cg10846736	chr5	133090514	NA	-2	0.00128387	-0.0103419		hypo	-0.82674
1018	cg05219996	chr14	64972050	7597	2	0.00128468	0.0401583	ZBTB25	hyper	3.46289
1019	cg14519952	chr12	124491432	144348	2	0.0012864	0.0419911	ZNF664	hyper	4.13828
1020	cg19917288	chr1	243821993	NA	-2	0.00129182	-0.00911134		hypo	-0.834938
1021	cg04577369	chr7	149645043	NA	-2	0.00129271	-0.0160543		hypo	-1.24993
1022	cg15794431	chr6	75367106	NA	2	0.0012928	0.013437	RP11-554D15.1	hyper	1.21973
1023	cg12475686	chr10	62178128	NA	2	0.00130297	0.0104103		hyper	1.01731
1024	cg15305633	chr20	45319350	112858	2	0.00130331	0.0255875	TP53RK	hyper	1.83966
1025	cg24175014	chr2	43086226	NA	-2	0.00130408	-0.0315481		hypo	-1.98878
1026	cg25996646	chr6	71136664	57579	2	0.0013049	0.020813	FAM135A	hyper	1.69823
1027	cg08439244	chr15	91641719	9899	2	0.00130673	0.017605	SV2B	hyper	1.70221
1028	cg17836187	chr21	36570494	NA	-2	0.00130832	-0.0349467		hypo	-2.05961
1029	cg09667620	chr5	126253312	NA	2	0.00130984	0.0130345	MARCH3	hyper	1.25154
1030	cg01263833	chr10	29811892	6840	2	0.00131005	0.0193633	SVIL	hyper	0.772206
1031	cg00285252	chr12	49949837	NA	2	0.00131327	0.0114872		hyper	0.907635
1032	cg07768118	chr2	8280378	NA	2	0.0013181	0.010024	U91324.1	hyper	0.962109
1033	cg05503653	chr6	10031724	NA	2	0.00131825	0.0143633		hyper	1.25574
1034	cg17602683	chr20	47363678	NA	2	0.00132224	0.0217787		hyper	2.35608
1035	cg17060857	chr17	33148277	NA	-2	0.00132361	-0.0209323		hypo	-1.34339
1036	cg20727729	chr22	25240653	129049	2	0.00132368	0.0110057	SGSM1	hyper	0.969054
1037	cg06698292	chr3	160113492	57560	-2	0.00132629	-0.0235714	IFT80	hypo	-1.62423
1038	cg04439600	chr1	3424477	1953	2	0.00132648	0.0169354	MEGF6	hyper	1.08733
1039	cg08752744	chr2	16811525	NA	2	0.00132899	0.00918864	FAM49A	hyper	0.998897
1040	cg20983178	chr5	167181815	NA	-2	0.00132971	-0.0222937	ODZ2	hypo	-1.71527
1041	cg25349768	chr1	3126154	NA	2	0.00133067	0.00793687		hyper	0.550322
1042	cg14183440	chr5	172243610	NA	2	0.0013308	0.00970339	RP11-536N17.1	hyper	0.846076
1043	cg13591056	chr15	75354471	60490	2	0.00133112	0.00883022	PPCDC	hyper	0.70097
1044	cg25657218	chr17	22017062	NA	-2	0.00133255	-0.00652011		hypo	-0.586146
1045	cg04105080	chr8	103212062	NA	2	0.00133367	0.0132673		hyper	1.42346
1046	cg02934326	chr3	4040068	NA	-2	0.00133576	-0.0246296		hypo	-2.34847
1047	cg21940586	chrX	153151644	3897	-2	0.00133764	-0.0234139	L1CAM	hypo	-2.05893
1048	cg01517832	chr11	1329962	NA	-2	0.00133976	-0.0192458	CTD-2245O6.1	hypo	-2.01368
1049	cg11246349	chr1	198498227	127124	-2	0.001345	-0.0208728	ATP6V1G3	hypo	-2.43125
1050	cg14336316	chr2	238676088	NA	2	0.00134533	0.0129115		hyper	1.05071
1051	cg06488339	chr1	70697223	9295	2	0.00135171	0.0131185	SRSF11	hyper	1.24168
1052	cg20788106	chr16	57673993	NA	2	0.00135213	0.0227388	GPR56	hyper	1.45027
1053	cg23021014	chr1	24477083	NA	2	0.00135214	0.0291894		hyper	2.15746
1054	cg07597874	chr22	18561409	NA	-2	0.00135404	-0.00987291	XXbac-B476C20.9	hypo	-0.688054
1055	cg11610614	chr17	75877811	NA	-2	0.00135487	-0.0241591	AC015804.1	hypo	-1.07932
1056	cg04223227	chr16	83922219	NA	-2	0.00135496	-0.0153667		hypo	-1.13804
1057	cg09096879	chr1	227009093	NA	-2	0.00135634	-0.0295167		hypo	-1.60294
1058	cg16071496	chr13	75975619	9882	2	0.00135747	0.0143817	TBC1D4	hyper	0.780882
1059	cg19754560	chr18	46293013	NA	-2	0.00135783	-0.0100218		hypo	-1.10132
1060	cg19497367	chr5	54082342	NA	2	0.00136021	0.01121		hyper	1.14404
1061	cg00293060	chr12	132944284	NA	-2	0.00136404	-0.0175293		hypo	-1.54186
1062	cg14551643	chr9	133969138	NA	-2	0.00136479	-0.0218711		hypo	-2.16891
1063	cg10217454	chr6	218489	NA	-2	0.00136567	-0.013615		hypo	-1.20405
1064	cg09851541	chr9	15211708	158219	-2	0.00136717	-0.0244979	TTC39B	hypo	-2.27228
1065	cg24743290	chr11	94882447	NA	-2	0.00136808	-0.0218152		hypo	-1.66513
1066	cg13257044	chr4	1714050	7884	-2	0.00136832	-0.0286183	SLBP	hypo	-2.05128
1067	cg18560971	chr4	58025005	NA	2	0.00136857	0.00888241	RP11-12A1.1	hyper	0.685058
1068	cg03781376	chr5	154185306	NA	2	0.00136904	0.00982807		hyper	0.917101
1069	cg09037726	chr4	76995173	419	2	0.00137067	0.0176735	ART3	hyper	1.99909
1070	cg23502089	chr6	1286762	NA	2	0.00137071	0.0166028		hyper	1.58372
1071	cg16687095	chr7	27086742	NA	2	0.00137647	0.0170336		hyper	1.74673
1072	cg16880433	chr6	27113794	NA	2	0.00137655	0.0377134	HIST1H2BK	hyper	2.1887
1073	cg23080908	chr3	65580091	9223	2	0.00137701	0.0187549	MAGI1	hyper	1.05397
1074	cg09110388	chr2	708656	NA	2	0.00137711	0.0147289		hyper	0.774262
1075	cg22682724	chr1	5922731	NA	-2	0.0013781	-0.0129052		hypo	-1.36258
1076	cg00712356	chr17	16306528	NA	-2	0.0013786	-0.00861384		hypo	-0.997751
1077	cg00223564	chr15	44956213	80208	2	0.0013803	0.0124614	SPG11	hyper	1.16263
1078	cg21176596	chr16	27188705	NA	2	0.00138091	0.0110366	RP11-673P17.4	hyper	1.22998
1079	cg03043267	chrX	15809023	8233	-2	0.00138209	-0.0419422	ZRSR2	hypo	-4.24583
1080	cg04903830	chr3	170155110	NA	2	0.00138348	0.0184491		hyper	0.790989
1081	cg24214168	chr3	111259879	10225	-2	0.00138768	-0.0198591	CD96	hypo	-1.96816
1082	cg05850733	chr6	29447341	NA	-2	0.00138793	-0.0200097		hypo	-1.89261
1083	cg15169565	chr3	129303247	NA	2	0.00138962	0.0116679		hyper	0.905533
1084	cg27216636	chr5	149339132	1836	-2	0.00138962	-0.0264198	SLC26A2	hypo	-2.32993
1085	cg23479988	chr7	87225898	NA	2	0.00139351	0.0193622		hyper	1.80084
1086	cg10274502	chr1	16173759	23013	-2	0.0013945	-0.0115012	SPEN	hypo	-1.19358
1087	cg14373126	chr9	73085815	NA	-2	0.00139536	-0.0141848		hypo	-0.872744
1088	cg11345693	chr17	79170810	NA	-2	0.0013974	-0.0184511	RP11-455O6.2	hypo	-1.99704
1089	cg01660591	chr1	12258574	7133	2	0.00139771	0.015548	TNFRSF1B	hyper	1.61223
1090	cg05129568	chr6	30708009	10211	2	0.00139805	0.0096028	FLOT1	hyper	0.864702
1091	cg26837962	chr16	15613108	NA	-2	0.00139877	-0.0212212		hypo	-2.39786
1092	cg15623846	chr4	46272848	NA	-2	0.00139937	-0.0176752		hypo	-1.76405
1093	cg06581475	chr15	75020202	NA	2	0.00139949	0.0109077		hyper	0.826744
1094	cg02174510	chr20	19783309	NA	2	0.00140117	0.00733509	RP1-122P22.2	hyper	0.685874
1095	cg12031840	chr11	36311375	29099	-2	0.00140132	-0.0151425	COMMD9	hypo	-0.830615
1096	cg09474101	chr2	105279258	NA	2	0.00140384	0.016728	AC013402.5	hyper	1.09294
1097	cg07140560	chr1	55216506	NA	2	0.0014049	0.0128092		hyper	1.22364
1098	cg09990141	chr3	124281984	NA	2	0.00140595	0.00978392		hyper	0.737067
1099	cg17951878	chr6	7698374	NA	-2	0.00140617	-0.0345119		hypo	-1.84332
1100	cg01571498	chr10	81678855	8512	-2	0.00140719	-0.0234389	MBL1P	hypo	-1.45689
1101	cg19359526	chr16	31414218	NA	-2	0.00140728	-0.01585	RP11-120K18.2	hypo	-1.23289
1102	cg00138766	chr8	27729073	286133	2	0.00140843	0.011262	SCARA5	hyper	0.965639
1103	cg15636792	chr21	47552628	1292	2	0.00140912	0.0127745	COL6A2	hyper	1.23076
1104	cg02400986	chr13	109863107	NA	2	0.00140918	0.0229776		hyper	1.23764
1105	cg18086643	chr1	90190309	84230	-2	0.00141046	-0.0277438	LRRC8C	hypo	-1.60745
1106	cg15263617	chr20	5574362	56261	2	0.00141071	0.0113761	GPCPD1	hyper	0.62048
1107	cg22957250	chr16	83876907	NA	2	0.00141073	0.0172627		hyper	0.328015
1108	cg13965908	chr11	70129690	100313770	2	0.00141562	0.0107458	MIR548K	hyper	0.951637
1109	cg03915704	chr1	40851486	NA	-2	0.00141563	-0.0178354		hypo	-1.6645
1110	cg06712651	chr12	66351869	8091	-2	0.00142019	-0.0186964	HMGA2	hypo	-1.61652
1111	cg02481497	chr8	41488642	NA	-2	0.00142192	-0.0122332		hypo	-1.18435
1112	cg10220920	chr2	65756757	NA	2	0.00142247	0.0101371	AC074391.1	hyper	0.915144
1113	cg11179695	chr6	129982785	NA	-2	0.00142364	-0.0171018	RP11-73O6.4	hypo	-1.21314
1114	cg13669804	chr3	148712659	NA	2	0.00142423	0.00974651		hyper	0.928192
1115	cg04892651	chr1	111006966	NA	-2	0.00142462	-0.0165437		hypo	-1.56077
1116	cg00997411	chr1	205290916	81788	-2	0.00142545	-0.0200807	NUAK2	hypo	-2.20951
1117	cg24200426	chr19	50184585	NA	2	0.00142565	0.0155564		hyper	1.49799
1118	cg10549338	chr5	666276	55722	2	0.00142625	0.00649212	CEP72	hyper	0.621005
1119	cg19244855	chr19	3029152	7089	2	0.00142727	0.0323751	TLE2	hyper	3.06932
1120	cg19727745	chr7	36007894	NA	-2	0.00142748	-0.00811155		hypo	-0.908251
1121	cg14173561	chr3	77562971	NA	-2	0.00142827	-0.0260946		hypo	-1.82441
1122	cg17631972	chr3	134032303	NA	-2	0.00142862	-0.0280559	RP11-200A1.1	hypo	-2.5213
1123	cg14743087	chr2	8743299	NA	-2	0.00142924	-0.0114658	AC011747.6	hypo	-1.15357
1124	cg12453623	chr2	148394181	NA	-2	0.00143045	-0.0293796		hypo	-1.92906
1125	cg12978539	chr2	150810518	NA	2	0.0014312	0.0136523		hyper	1.28391
1126	cg00545756	chr20	30132151	81502	-2	0.00143171	-0.0190348	HM13	hypo	-1.11543
1127	cg15497724	chr19	51774377	NA	-2	0.00143188	-0.012708		hypo	-1.28476
1128	cg15480336	chr15	74465558	3671	-2	0.00143218	-0.0326843	ISLR	hypo	-2.60997
1129	cg03453781	chr6	132347049	NA	-2	0.00143418	-0.0276208	RP11-69I8.3	hypo	-2.85258
1130	cg04728296	chr4	166414646	NA	-2	0.00143419	-0.0247346		hypo	-1.52122
1131	cg02702011	chr15	62534373	NA	-2	0.00143512	-0.0159695	RP11-299H22.3	hypo	-1.43377
1132	cg25805146	chr2	208896376	NA	-2	0.00143526	-0.0251293		hypo	-1.7217
1133	cg22962106	chr19	43656621	NA	-2	0.00143546	-0.0159292	AC005392.13	hypo	-1.44764
1134	cg18900832	chr15	25303214	NA	2	0.00144175	0.0146384	SNORD116-4	hyper	0.921525
1135	cg17347396	chr1	54327155	NA	2	0.00144348	0.0104754		hyper	0.858694
1136	cg12485323	chr19	55812681	84446	2	0.00144382	0.0211906	BRSK1	hyper	1.00069
1137	cg01190276	chr3	24284272	7068	2	0.00144451	0.0186432	THRB	hyper	0.639071
1138	cg18210493	chr3	12912192	NA	-2	0.00144563	-0.0121404		hypo	-1.33961
1139	cg10759769	chr12	3749671	NA	2	0.00145264	0.0245102	EFCAB4B	hyper	2.02292
1140	cg18452806	chr20	34741999	NA	2	0.00145429	0.0140246	RP11-234K24.3	hyper	1.084
1141	cg03661817	chr16	57831745	NA	-2	0.00145438	-0.0187487	CTD-2600O9.1	hypo	-1.06122
1142	cg11455548	chr2	172628860	NA	2	0.00145476	0.0119941	AC068039.4	hyper	1.08074
1143	cg06698792	chr11	112829020	NA	2	0.00145548	0.0152266		hyper	1.07995
1144	cg12692263	chr6	131292672	2037	2	0.00145582	0.0111756	EPB41L2	hyper	1.18715
1145	cg11979055	chr9	43160094	NA	-2	0.00145734	-0.0119024	RP11-327I22.5	hypo	-1.13464
1146	cg01525017	chr3	181182210	NA	2	0.00145752	0.0264628		hyper	1.16345
1147	cg02003625	chr11	78803306	NA	-2	0.00145828	-0.0100639	CTD-2337I7.1	hypo	-0.897721
1148	cg17606683	chr11	86013447	NA	-2	0.00145953	-0.0102168	C11orf73	hypo	-0.953333
1149	cg18698884	chr11	16632724	NA	2	0.00146093	0.0210954		hyper	1.7058
1150	cg13114217	chr10	33499997	NA	-2	0.00146249	-0.0151046	RP11-342D11.2	hypo	-1.18829
1151	cg03604827	chr16	2076730	9351	-2	0.00146416	-0.0165114	SLC9A3R2	hypo	-1.63868
1152	cg04408266	chr1	212457538	5525	-2	0.0014666	-0.0280905	PPP2R5A	hypo	-3.49268
1153	cg12065806	chr10	60517361	NA	-2	0.00146662	-0.0128558		hypo	-1.30357
1154	cg27427921	chr9	80619612	NA	2	0.00146732	0.0319141		hyper	3.88399
1155	cg16534579	chr6	162064339	NA	-2	0.0014697	-0.0194071		hypo	-1.63405
1156	cg04029502	chr6	137495810	116379	2	0.00147133	0.016617	IL22RA2	hyper	1.80264
1157	cg09468238	chr16	86459173	NA	2	0.00147203	0.0119886		hyper	1.09986
1158	cg21795156	chr7	33914250	NA	2	0.00147228	0.011295	RP11-89N17.3	hyper	1.07098
1159	cg15419373	chr11	11560691	NA	2	0.00147271	0.0109895	GALNTL4	hyper	1.27112
1160	cg24346510	chr3	54568231	NA	-2	0.00147295	-0.0121373		hypo	-1.00248
1161	cg22707073	chr12	80203701	NA	-2	0.00147297	-0.0149421		hypo	-1.61558
1162	cg03493260	chr21	30389043	10069	2	0.0014737	0.00951411	RWDD2B	hyper	0.645449
1163	cg26878046	chr10	30301987	NA	2	0.00147567	0.0112438	KIAA1462	hyper	0.988938
1164	cg24985738	chr5	178746871	NA	-2	0.0014769	-0.0306506		hypo	-2.157
1165	cg07185983	chr6	139012860	NA	-2	0.00147993	-0.0344996	RP11-390P2.4	hypo	-3.20092
1166	cg11592216	chr2	233924578	3635	2	0.00148068	0.0114848	INPP5D	hyper	0.948948
1167	cg17003248	chrX	153669049	2664	-2	0.00148174	-0.0163192	GDI1	hypo	-1.76195
1168	cg17307961	chr3	58573008	11170	-2	0.00148265	-0.0137492	FAM107A	hypo	-0.857582
1169	cg26459588	chr11	11838030	NA	-2	0.00148784	-0.0274121		hypo	-2.3551
1170	cg08921588	chr5	53945154	NA	2	0.00149067	0.00847984		hyper	0.558208
1171	cg17807806	chr4	155257112	54798	2	0.00149092	0.0118711	DCHS2	hyper	1.19704
1172	cg22790915	chr9	91450296	NA	-2	0.00149436	-0.0269391		hypo	-2.5982
1173	cg03942086	chr1	3081481	NA	2	0.00149495	0.0132048		hyper	1.00259
1174	cg02550308	chr16	69310261	NA	-2	0.00149903	-0.0322051		hypo	-2.49361
1175	cg19344520	chrX	18690398	6247	2	0.00149951	0.0127734	RS1	hyper	1.19297
1176	cg24965992	chrX	112003730	NA	-2	0.00150134	-0.0366588		hypo	-3.61495
1177	cg15934140	chr3	4873433	NA	-2	0.00150276	-0.0301956	AC018816.3	hypo	-2.05117
1178	cg10830544	chr1	180554833	NA	-2	0.00150343	-0.0281058		hypo	-1.46526
1179	cg19407252	chr8	145016746	5339	-2	0.00150635	-0.0300753	PLEC	hypo	-0.20383
1180	cg06936290	chr7	13889871	NA	-2	0.00150637	-0.0239859		hypo	-0.990322
1181	cg23598604	chr1	99732472	NA	-2	0.00150659	-0.0174477		hypo	-1.22739
1182	cg26935102	chr1	145470946	284615	-2	0.00150667	-0.0218352	ANKRD34A	hypo	-1.10857
1183	cg15539318	chr5	87345279	NA	2	0.00150808	0.0298797		hyper	2.44417
1184	cg11296722	chr5	173104443	NA	-2	0.00150913	-0.0121528		hypo	-1.13207
1185	cg24323566	chr2	200143014	NA	-2	0.00150978	-0.0214753		hypo	-1.55334
1186	cg23863769	chrX	26933456	NA	-2	0.0015104	-0.0258695		hypo	-2.12873
1187	cg19488149	chr6	89322387	8732	2	0.00151211	0.0127208	RNGTT	hyper	1.13268
1188	cg11803997	chr6	122907569	NA	2	0.00151567	0.0136872	RP11-574H13.2	hyper	1.37122
1189	cg16803088	chr12	118407229	283455	2	0.00151596	0.0280691	KSR2	hyper	1.459
1190	cg06222885	chr4	182889207	NA	-2	0.00152133	-0.00865952		hypo	-0.884735
1191	cg02267894	chr9	124921333	254956	-2	0.00152221	-0.0219202	MORN5	hypo	-2.13131
1192	cg20477147	chr20	57265991	79716	-2	0.0015236	-0.0228989	NPEPL1	hypo	-2.2064
1193	cg02912174	chr11	348397	NA	-2	0.00152457	-0.0168349		hypo	-0.823804
1194	cg22508578	chr3	33800644	NA	-2	0.00152485	-0.0223042		hypo	-2.25386
1195	cg06685876	chr21	47170388	NA	2	0.00152659	0.0103105	AL133492.3	hyper	0.67452
1196	cg21690620	chr6	43044355	5754	-2	0.00152683	-0.0164012	PTK7	hypo	-1.36023
1197	cg17594256	chr13	46014654	NA	-2	0.0015279	-0.0305665		hypo	-1.62064
1198	cg12149319	chr6	31947212	NA	2	0.00152929	0.0108318	XXbac-BPG116M5.15	hyper	1.22888
1199	cg12334309	chr16	31711933	NA	-2	0.00153088	-0.00836416	CTD-2358C21.3	hypo	-0.798564
1200	cg11558261	chr14	104366594	NA	-2	0.00153187	-0.00978328		hypo	-0.905766
1201	cg10154826	chr6	17600994	51439	2	0.00153273	0.00814073	FAM8A1	hyper	0.66929
1202	cg00607526	chr5	131347278	NA	2	0.00153277	0.0240084	AC034228.2	hyper	2.1615
1203	cg02755935	chr19	44119993	126299	2	0.00153355	0.013033	ZNF428	hyper	1.14847
1204	cg13967697	chr5	49733066	133418	-2	0.00153658	-0.0294267	EMB	hypo	-3.33819
1205	cg00667893	chr7	63360217	NA	2	0.00153842	0.0164405	RP11-340I6.7	hyper	1.2004
1206	cg22552433	chr15	31362816	4308	2	0.00153946	0.0116242	TRPM1	hyper	1.42549
1207	cg13026543	chr14	51750758	NA	-2	0.00154206	-0.0103764		hypo	-0.962486
1208	cg17852558	chr13	103495908	2073	-2	0.00154332	-0.0151406	ERCC5	hypo	-1.32467
1209	cg13680227	chr3	166796103	NA	2	0.00154657	0.0139928		hyper	1.03623
1210	cg17119919	chr10	126256218	64077	2	0.00154964	0.0143422	LHPP	hyper	1.03646
1211	cg08609238	chr9	98113543	NA	-2	0.00154966	-0.0158962		hypo	-1.22934
1212	cg23902435	chr19	45932268	2067	-2	0.00155053	-0.0240316	ERCC1	hypo	-2.06406
1213	cg15763768	chr3	135519006	NA	-2	0.00155237	-0.0148348	U8	hypo	-1.18722
1214	cg24234895	chr3	111471037	90102	-2	0.00155898	-0.0324493	PHLDB2	hypo	-2.63004
1215	cg07955424	chr1	53905934	163742	2	0.00155922	0.0178594	SLC25A3P1	hyper	1.77748
1216	cg16596039	chr18	11034978	NA	-2	0.00156034	-0.0333705		hypo	-1.63808
1217	cg19151402	chr20	51825316	NA	-2	0.00156136	-0.0116408	RP11-15M15.2	hypo	-0.977758
1218	cg02284980	chr4	179197268	NA	-2	0.00156216	-0.011181		hypo	-0.868716
1219	cg04876855	chr16	81026117	56942	-2	0.00156302	-0.0146056	CMC2	hypo	-1.31201
1220	cg10005836	chr9	114727461	NA	2	0.00156337	0.0164274		hyper	1.80989
1221	cg14411583	chrX	118328823	NA	-2	0.00156648	-0.0185482		hypo	-1.0407
1222	cg04908254	chr16	50395801	29117	-2	0.00156718	-0.0336424	BRD7	hypo	-2.93083
1223	cg04792380	chr12	105162318	NA	-2	0.00156781	-0.0221438		hypo	-1.80602
1224	cg06853697	chr1	1868638	NA	2	0.00156794	0.0124838		hyper	1.24764
1225	cg04366880	chr10	93431680	NA	-2	0.00157349	-0.0166154		hypo	-1.69532
1226	cg27452833	chr3	128640063	NA	-2	0.00157415	-0.0108917		hypo	-1.09793
1227	cg17252528	chr5	159794668	NA	2	0.00157454	0.0108746		hyper	1.03406
1228	ch.3.1113149F	chr3	51461419	NA	-2	0.00157458	-0.0263245		hypo	-2.57809
1229	cg07422760	chr19	46234110	23403	2	0.00157564	0.0276377	FBXO46	hyper	2.96504
1230	cg04505972	chr2	173508040	NA	-2	0.00157694	-0.0169294		hypo	-1.12116
1231	cg10711095	chr15	28520094	NA	2	0.00157698	0.00903408		hyper	0.877836
1232	cg26361436	chr11	10921186	NA	-2	0.00157804	-0.0338941	CTD-2003C8.2	hypo	-2.15256
1233	cg12587974	chr4	38696440	NA	-2	0.00157891	-0.0202829		hypo	-1.28985
1234	cg26434859	chr6	14596742	NA	2	0.00158021	0.0169351		hyper	1.34833
1235	cg27235315	chr1	223853928	388743	-2	0.00158108	-0.0162377	CAPN8	hypo	-0.366579
1236	cg01896152	chr1	178738499	55103	-2	0.00158627	-0.0137381	RALGPS2	hypo	-1.44021
1237	cg20494563	chr4	127898808	NA	-2	0.00158714	-0.0303831		hypo	-2.12603
1238	cg12626297	chr5	88564402	NA	-2	0.00158868	-0.0108186		hypo	-1.11745
1239	cg09315465	chr1	85043256	NA	2	0.00158888	0.0160162		hyper	1.45576
1240	cg07747986	chr14	73602962	5663	2	0.00158895	0.0180403	PSEN1	hyper	1.22895
1241	cg07016356	chr2	219032435	3577	-2	0.00159472	-0.0158053	CXCR1	hypo	-1.52123
1242	cg11293828	chr12	3598335	NA	-2	0.00159506	-0.0290833		hypo	-1.66798
1243	cg26104541	chr7	21788477	8701	2	0.00159595	0.00921526	DNAH11	hyper	0.926525
1244	cg24085786	chr3	147225600	7545	-2	0.00159661	-0.0220996	ZIC1	hypo	-0.369607
1245	ch.4.2662600F	chr4	146038071	6059	-2	0.00159709	-0.0265551	ABCE1	hypo	-2.55659
1246	cg04970284	chr12	26330537	8082	-2	0.00159712	-0.0153453	SSPN	hypo	-1.17977
1247	cg12214617	chr19	42405234	NA	2	0.00159904	0.0100112		hyper	0.851057
1248	cg09963460	chr8	143002871	NA	2	0.00159914	0.0111298		hyper	0.742116
1249	cg08978665	chr16	3115707	9235	2	0.00159953	0.0114068	IL32	hyper	0.962451
1250	cg14868641	chr2	47943660	NA	-2	0.00160017	-0.0134049	AC006509.6	hypo	-1.33146
1251	cg26643219	chr2	219248233	6556	2	0.00160061	0.0109391	SLC11A1	hyper	1.26577
1252	cg24680043	chr2	205093169	NA	2	0.0016013	0.021571	AC009498.1	hyper	1.59275
1253	cg09434366	chr17	982586	29	2	0.00160296	0.016055	ABR	hyper	1.73855
1254	cg08490173	chr5	114880508	56929	-2	0.00160312	-0.0206498	FEM1C	hypo	-1.81428
1255	cg05875032	chr22	18593364	51807	2	0.00160588	0.0339893	TUBA8	hyper	4.46365
1256	cg04695356	chr8	57123922	79145	2	0.00160638	0.0351911	CHCHD7	hyper	2.96271
1257	cg12661254	chr3	176507830	NA	-2	0.00160685	-0.0293967	RP11-644C3.1	hypo	-1.25666
1258	cg06191045	chr7	111644804	9732	-2	0.00160936	-0.0142711	DOCK4	hypo	-1.29101
1259	cg20962129	chr10	128189795	NA	-2	0.00161141	-0.0213859		hypo	-1.6395
1260	cg01856634	chr11	3876754	6786	-2	0.00161142	-0.0325356	STIM1	hypo	-2.6545
1261	cg20630605	chr15	89010209	64963	-2	0.00161289	-0.0175816	MRPS11	hypo	-1.64101
1262	cg26832427	chr8	1792213	NA	-2	0.00161335	-0.0105108		hypo	-0.843201
1263	cg06335633	chr2	91670734	NA	-2	0.00161351	-0.021877		hypo	-1.7365
1264	cg16173743	chr20	42033709	NA	-2	0.0016158	-0.0135784	U6	hypo	-1.24846
1265	cg20376305	chr11	31667784	NA	-2	0.0016185	-0.0193389		hypo	-1.67266
1266	cg18337139	chr6	32163820	63940	-2	0.00161992	-0.00779181	GPSM3	hypo	-0.748789
1267	cg03389557	chr2	174220966	NA	-2	0.00161998	-0.0173687	AC092573.3	hypo	-1.19855
1268	cg17319601	chr3	183049041	NA	2	0.00162635	0.0132067		hyper	1.32026
1269	cg14239359	chr15	52267193	NA	-2	0.0016278	-0.0141739		hypo	-1.35397
1270	cg10905876	chr6	56716656	NA	2	0.00162971	0.0462153	RP11-472M19.2	hyper	3.70088
1271	cg16616449	chr5	176739309	83463	-2	0.00163083	-0.0173359	MXD3	hypo	-1.68522
1272	cg19273521	chr8	82106253	NA	-2	0.00163449	-0.0210167		hypo	-1.3035
1273	cg15214229	chr20	35275274	84174	2	0.0016378	0.0117018	SLA2	hyper	1.17939
1274	cg13042730	chrX	105445666	NA	-2	0.00163879	-0.0429883	MUM1L1	hypo	-3.9292
1275	cg06624020	chr19	58632805	NA	-2	0.00164333	-0.00994901		hypo	-1.014
1276	cg18034209	chr3	34303892	NA	-2	0.00164571	-0.0208289	AC123023.1	hypo	-1.62939
1277	cg02712817	chr6	170476256	NA	-2	0.00164647	-0.0144121	RP11-302L19.1	hypo	-1.69402
1278	cg12079381	chr21	31310920	2897	-2	0.00164658	-0.0142532	GRIK1	hypo	-1.21556
1279	cg05043823	chr15	77951054	NA	2	0.00164835	0.0107299	CTD-2632K10.1	hyper	0.990869
1280	cg10284144	chr10	127594670	92565	-2	0.00165101	-0.018749	FANK1	hypo	-1.72377
1281	cg11211197	chr12	127980652	NA	2	0.00165298	0.0247884		hyper	2.77435
1282	cg08827764	chr3	171181416	NA	2	0.00165319	0.0127626		hyper	1.26974
1283	cg02489438	chr19	3721465	27134	-2	0.00165401	-0.012284	TJP3	hypo	-1.55526
1284	cg21748138	chr2	174251551	NA	2	0.00165487	0.020865		hyper	1.7231
1285	cg24367957	chr1	161931993	22926	-2	0.00165594	-0.033796	ATF6	hypo	-2.81241
1286	cg12411994	chr7	150017070	653857	-2	0.00165598	-0.014699	ACTR3C	hypo	-1.41353
1287	cg11375831	chr3	167193257	5276	-2	0.00165759	-0.0112278	SERPINI2	hypo	-1.24408
1288	cg14937902	chr5	31844989	NA	-2	0.00165795	-0.0379767		hypo	-2.38903
1289	cg23635094	chr7	113276782	NA	2	0.00165965	0.0110043		hyper	1.17038
1290	cg17050550	chr14	103161506	NA	2	0.00166132	0.0185837	Y_RNA	hyper	1.15166
1291	cg07833083	chr1	75547360	NA	2	0.00166255	0.0152421		hyper	1.3135
1292	cg19374523	chr15	77897134	NA	2	0.00166578	0.0141864	RP11-307C19.2	hyper	1.2869
1293	cg23647248	chr8	42265874	NA	2	0.00166656	0.0113074		hyper	0.849722
1294	cg05952786	chr17	48559485	NA	-2	0.00166764	-0.0132712		hypo	-1.21637
1295	cg15860631	chr1	45643286	57643	2	0.00166827	0.0169545	ZSWIM5	hyper	1.54977
1296	cg14538751	chr7	100171158	100316904	2	0.00166968	0.00718509	SAP25	hyper	0.872368
1297	cg17469895	chr1	244486313	NA	-2	0.00166981	-0.0283121		hypo	-1.99547
1298	cg01152927	chr6	74071226	NA	-2	0.00167072	-0.0284589	C6orf221	hypo	-3.10117
1299	cg07500019	chr6	33281113	NA	2	0.00167208	0.0121984		hyper	0.973405
1300	cg23695222	chr8	29833265	NA	-2	0.00167341	-0.0232485		hypo	-1.86038
1301	cg01721313	chr3	169751609	NA	2	0.00167415	0.0111579		hyper	0.984115
1302	cg06028049	chr15	45445955	53905	2	0.00167784	0.0121676	DUOX1	hyper	1.02404
1303	cg21196724	chr5	178950855	NA	-2	0.00167979	-0.00930015		hypo	-0.776734
1304	cg01572732	chr7	143664745	NA	2	0.00168095	0.0155768		hyper	1.22897
1305	cg08985669	chr8	146013728	80778	-2	0.00168214	-0.0153981	ZNF34	hypo	-0.97862
1306	cg02546381	chr20	33982956	NA	2	0.00168539	0.00898845	UQCC	hyper	0.693134
1307	cg21242450	chr12	48220784	NA	2	0.00168595	0.00771706	RP5-1057I20.2	hyper	0.696152
1308	cg02781660	chr15	58358775	8854	-2	0.0016889	-0.0141276	ALDH1A2	hypo	-1.18167
1309	cg12498690	chr12	3164436	NA	2	0.00169005	0.0143346		hyper	1.3528
1310	cg13579024	chr7	73089839	NA	2	0.00169203	0.0100501		hyper	0.970408
1311	cg02400595	chr17	48185239	NA	-2	0.0016927	-0.0122812		hypo	-1.54969
1312	cg08695577	chr20	62295023	8771	-2	0.0016931	-0.0123541	TNFRSF6B	hypo	-1.17625
1313	cg15708019	chr4	39183869	57728	2	0.00169316	0.0228914	WDR19	hyper	2.16838
1314	cg23119960	chr15	57210060	6938	-2	0.0016935	-0.0216698	TCF12	hypo	-1.1116
1315	cg26172387	chr4	25884829	NA	2	0.00169528	0.00840892	C4orf52	hyper	1.02212
1316	cg21932191	chr1	229211070	NA	-2	0.0016954	-0.0209827		hypo	-0.567121
1317	cg15002810	chr2	139654948	NA	-2	0.00169568	-0.0196954		hypo	-1.62531
1318	cg23966593	chr21	46221845	NA	-2	0.00169612	-0.0599984	AL773604.8	hypo	-5.96621
1319	cg14750341	chr12	129691759	NA	-2	0.00169642	-0.0199207	RP11-669N7.3	hypo	-1.54158
1320	cg10296914	chrX	140980959	139081	-2	0.00169997	-0.0203805	MAGEC3	hypo	-1.95571
1321	cg12590158	chr13	92712018	NA	-2	0.0017008	-0.0203723	RNU4ATAC3P	hypo	-2.28348
1322	cg20962304	chr4	5711361	132884	2	0.00170232	0.0167777	EVC2	hyper	0.776435
1323	cg09741616	chr10	72199206	NA	-2	0.00170243	-0.0136969		hypo	-1.2977
1324	cg19827883	chr9	100755480	10541	2	0.00170316	0.0131568	ANP32B	hyper	1.13973
1325	cg02796873	chr19	10056105	NA	-2	0.00170478	-0.024757		hypo	-1.35878
1326	cg17736286	chr6	30557635	23	2	0.00170975	0.00922002	ABCF1	hyper	0.783681
1327	cg05757440	chr14	24539335	9362	2	0.00171067	0.0141418	CPNE6	hyper	1.48961
1328	cg04723343	chr2	238647913	NA	2	0.00171326	0.0150252		hyper	1.01223
1329	cg07853743	chr16	2802190	23524	2	0.00171371	0.0263468	SRRM2	hyper	2.29428
1330	cg10003766	chr11	655611	10522	2	0.00171555	0.0153457	DEAF1	hyper	0.919323
1331	cg17112518	chr14	69223221	NA	-2	0.00171572	-0.0294606		hypo	-1.70588
1332	cg26829670	chr2	127780459	NA	2	0.00171675	0.0104808		hyper	0.998227
1333	cg13783035	chr22	46154632	NA	-2	0.00171694	-0.0100532		hypo	-1.27236
1334	cg00486022	chr16	57796748	NA	2	0.0017171	0.0103228		hyper	0.79247
1335	cg07781938	chr5	79785189	NA	-2	0.00172181	-0.0214563	CTD-2015H6.3	hypo	-1.91724
1336	cg13543503	chr2	196184010	NA	-2	0.00172188	-0.0245296		hypo	-1.35785
1337	cg11035730	chr14	104662709	NA	2	0.00172204	0.0152898		hyper	1.52907
1338	cg22050555	chr5	171615449	6793	-2	0.00172231	-0.0291515	STK10	hypo	-2.43008
1339	cg05584858	chr3	25904821	NA	-2	0.00172265	-0.0301369	AC103588.1	hypo	-3.46178
1340	cg02550889	chr13	97937700	10150	2	0.00172317	0.0172608	MBNL2	hyper	1.30608
1341	cg15704304	chr12	68881427	NA	-2	0.0017232	-0.012436		hypo	-1.25614
1342	cg15745944	chr17	39861969	NA	2	0.00172355	0.0349297		hyper	1.7656
1343	cg06323837	chr10	71389876	NA	2	0.00172407	0.0345324	C10orf35	hyper	3.95275
1344	cg14245501	chrX	119710463	8450	-2	0.00172525	-0.014832	CUL4B	hypo	-1.39619
1345	cg08710597	chr3	137331323	NA	-2	0.00172663	-0.0287037		hypo	-2.28058
1346	cg08976697	chr4	134486717	NA	-2	0.00172716	-0.0365004		hypo	-2.4905
1347	cg08175009	chr20	56842522	NA	2	0.00173056	0.0109434	PPP4R1L	hyper	1.24764
1348	cg08971620	chr18	52912768	NA	-2	0.00173081	-0.0402809		hypo	-2.82238
1349	cg20677267	chr6	148834863	NA	-2	0.00173182	-0.0185969		hypo	-1.00773
1350	cg10401100	chr11	130010407	NA	2	0.00173256	0.00949113		hyper	0.947353
1351	cg01814344	chr5	178413313	NA	2	0.00173506	0.0114988	RP11-281O15.4	hyper	0.994104
1352	cg17462391	chr3	138330780	55179	2	0.0017362	0.0175221	FAIM	hyper	1.15856
1353	cg05268769	chr14	75733932	NA	-2	0.00173831	-0.0287366	RP11-293M10.2	hypo	-2.61463
1354	cg26771315	chr7	139200259	NA	-2	0.00173932	-0.0164757		hypo	-1.165
1355	cg11742103	chr11	62369870	9219	-2	0.00173943	-0.00975738	MTA2	hypo	-0.879059
1356	cg09943716	chr20	55202236	NA	2	0.00174048	0.00719313		hyper	0.63035
1357	cg08124984	chr3	169710705	NA	2	0.00174507	0.00973225		hyper	1.04533
1358	cg09558105	chr4	169540330	23022	2	0.00174927	0.0135796	PALLD	hyper	1.015
1359	cg02948086	chr2	218734394	NA	2	0.00175038	0.0176642		hyper	1.42921
1360	cg02810494	chr16	11120795	23274	-1	0.00175184	-0.0216625	CLEC16A	hypo	NA
1361	cg23373087	chr7	65200196	NA	-2	0.00175377	-0.0179126		hypo	-1.34405
1362	cg16303061	chr12	54974116	5502	-2	0.00175435	-0.0118486	PPP1R1A	hypo	-1.41386
1363	cg23023970	chr10	134385698	3632	-2	0.00175436	-0.0276013	INPP5A	hypo	-1.6061
1364	cg24365657	chr1	98585628	NA	-2	0.00175491	-0.0244922		hypo	-1.28144
1365	cg15881997	chr10	1468502	NA	-2	0.00175671	-0.0098378		hypo	-0.757763
1366	cg17129188	chr8	134307597	10397	-2	0.00175675	-0.0299299	NDRG1	hypo	-1.73326
1367	cg05723989	chr1	210407677	56256	-2	0.00175879	-0.0238739	SERTAD4	hypo	-1.44158
1368	cg25213559	chr21	33415492	NA	2	0.00175939	0.010413		hyper	0.649296
1369	cg03160815	chr17	79859830	256933	-2	0.00176121	-0.0117537	NPB	hypo	-0.986675
1370	cg13097993	chr14	51026600	51062	2	0.00176265	0.0139213	ATL1	hyper	1.25149
1371	cg09231170	chr4	3812267	NA	2	0.00176282	0.0101872		hyper	0.860378
1372	cg16150702	chr5	179554593	255426	2	0.00176307	0.0121207	RASGEF1C	hyper	1.05502
1373	cg25490280	chr2	127413128	2995	-2	0.00176369	-0.022533	GYPC	hypo	-2.20901
1374	cg13918628	chr9	35610380	971	2	0.00176517	0.0118849	CD72	hyper	1.25339
1375	cg18075392	chr8	11711104	1508	2	0.00176579	0.0132349	CTSB	hyper	1.29231
1376	cg18972676	chr22	40784025	27352	-2	0.0017658	-0.0271993	SGSM3	hypo	-0.671794
1377	cg02717486	chr5	133512833	6500	2	0.00176721	0.0210135	SKP1	hyper	1.86504
1378	cg03605780	chr8	10618266	NA	-2	0.00176749	-0.0341379	CTD-2135J3.3	hypo	-2.41181
1379	cg22353495	chr1	100326811	178	2	0.00176816	0.0182166	AGL	hyper	1.29984
1380	cg04705866	chr5	54320790	NA	-2	0.00177085	-0.0573776	CTD-2313F11.1	hypo	-5.69143
1381	cg14852063	chr10	76887360	142891	-2	0.00177205	-0.0280044	SAMD8	hypo	-1.73354
1382	cg15073110	chr20	46376404	NA	2	0.00177405	0.0109487		hyper	1.12103
1383	cg16708174	chr3	158430962	NA	-2	0.00177461	-0.0139771		hypo	-0.886356
1384	cg11066750	chr2	120125096	130355	2	0.00177484	0.0205683	C2orf76	hyper	1.169
1385	cg03913174	chr1	177303689	NA	-2	0.00177489	-0.0296733		hypo	-0.966174
1386	cg07834934	chr17	35570162	31	2	0.0017767	0.0141302	ACACA	hyper	0.967773
1387	cg18268492	chr10	99185986	5223	2	0.00177739	0.0320235	PGAM1	hyper	2.36948
1388	cg07479618	chr17	693388	NA	-2	0.0017786	-0.0121082	RP11-676J12.8	hypo	-1.23953
1389	cg13435304	chr3	41622130	NA	2	0.00177879	0.0135473		hyper	1.42126
1390	cg02315030	chr15	77335546	NA	-2	0.00178254	-0.0125639	RP11-797A18.3	hypo	-1.26182
1391	cg10738137	chr2	113914823	23550	-2	0.00178283	-0.0175122	PSD4	hypo	-1.60991
1392	cg26146843	chr6	167096688	NA	-2	0.00178318	-0.0112699		hypo	-1.03314
1393	cg09696580	chr16	87767110	54758	2	0.00178392	0.0108567	KLHDC4	hyper	1.07262
1394	cg11348338	chr1	85774063	NA	-2	0.0017842	-0.0248315	RP11-131L23.1	hypo	-1.92664
1395	cg11051610	chr4	141638877	NA	-2	0.0017892	-0.00986065		hypo	-0.880384
1396	cg20128650	chr19	49501551	10856	2	0.00179106	0.0115501	RUVBL2	hyper	1.11021
1397	cg03957108	chr2	63276545	5013	2	0.0017916	0.0129691	OTX1	hyper	0.58068
1398	cg14825368	chr2	85641593	822	2	0.00179332	0.0117865	CAPG	hyper	0.938946
1399	cg23857078	chr7	87975315	NA	2	0.00179359	0.0106997		hyper	1.01225
1400	cg07019638	chr11	64635774	NA	-2	0.00179512	-0.00884126		hypo	-0.686588
1401	cg27183248	chr1	16344695	1187	-2	0.00179526	-0.0174488	CLCNKA	hypo	-1.31518
1402	cg03179643	chr5	91896015	NA	-2	0.00179621	-0.0178952	RP11-133F8.2	hypo	-1.98409
1403	cg06881314	chr1	118509533	NA	2	0.0018009	0.0104392		hyper	1.04886
1404	cg22507250	chr6	31802169	26801	-2	0.00180312	-0.0367311	SNORD48	hypo	-3.45561
1405	cg10894483	chr22	44257997	NA	2	0.00180556	0.0232663		hyper	2.36428
1406	cg16436762	chr11	94307971	NA	-2	0.00180804	-0.0407379	RP11-867G2.8	hypo	-3.01495
1407	cg11827131	chr1	185304615	100288079	2	0.00180904	0.0132304	GS1-279B7.1	hyper	1.24264
1408	cg14922317	chr16	28834571	NA	2	0.00181435	0.0204739	RP11-1348G14.5	hyper	1.06916
1409	cg05589537	chr1	200245228	NA	-2	0.00181693	-0.0140637		hypo	-1.24845
1410	cg04041283	chr8	1414952	NA	-2	0.00182076	-0.0264052		hypo	-1.10494
1411	cg27457921	chr17	43976811	4137	-2	0.00182361	-0.0159557	MAPT	hypo	-1.59184
1412	cg15393223	chr10	127080827	NA	2	0.00182383	0.012203		hyper	1.05496
1413	cg06704589	chr13	113097900	NA	2	0.00182875	0.0220203		hyper	1.99906
1414	cg00937982	chr21	38080274	6493	2	0.00183019	0.0105944	SIM2	hyper	1.19475
1415	cg00636194	chr20	44168629	140870	-2	0.00183084	-0.0219685	WFDC6	hypo	-2.05809
1416	cg22174197	chr3	38650165	NA	2	0.00183159	0.00920024		hyper	0.871016
1417	cg13671601	chr22	31218741	23762	2	0.00183168	0.00987881	OSBP2	hyper	0.867638
1418	cg24782459	chr3	120161737	11167	-2	0.00183212	-0.0117367	FSTL1	hypo	-0.821872
1419	cg03638811	chr5	1930928	NA	2	0.0018323	0.0429914		hyper	5.36869
1420	cg15821620	chr3	197354934	NA	-2	0.00183234	-0.0502087	AC024560.3	hypo	-3.91542
1421	cg18005261	chr7	158898892	NA	-2	0.00183519	-0.0201031		hypo	-1.30403
1422	cg02419513	chr8	90255978	NA	-2	0.0018371	-0.0207063		hypo	-1.49083
1423	cg17777002	chr5	7146937	NA	-2	0.00183714	-0.0168989	RP11-122F24.1	hypo	-1.54139
1424	cg24474852	chr1	230850050	183	-2	0.00183805	-0.0208945	AGT	hypo	-1.17135
1425	cg01894046	chr11	63573765	NA	-2	0.00183844	-0.0203531		hypo	-1.66338
1426	cg08378220	chr11	102678779	NA	-2	0.00184052	-0.017353	RP11-725K16.4	hypo	-0.886914
1427	cg18055067	chr5	148803404	NA	-2	0.00184121	-0.0177793	MIR143HG	hypo	-1.175
1428	cg20454888	chr18	44139159	125336	2	0.00184258	0.0164818	LOXHD1	hyper	1.64085
1429	cg06799832	chr8	143145533	NA	2	0.00184303	0.011914		hyper	1.22051
1430	cg06320334	chr9	137554979	1289	-2	0.00184438	-0.0122369	COL5A1	hypo	-1.38707
1431	cg19513181	chr1	209923132	NA	-2	0.00184628	-0.0218332		hypo	-2.19893
1432	cg11558474	chr9	74382743	NA	-2	0.00184701	-0.0121716	TMEM2	hypo	-1.47992
1433	cg24457403	chr17	39770337	3868	2	0.00184822	0.0120337	KRT16	hyper	0.796194
1434	cg16536561	chr14	59100737	51339	-2	0.00184879	-0.0258723	DACT1	hypo	-0.77317
1435	cg12820310	chr2	218531045	NA	2	0.00185345	0.0104251		hyper	1.07708
1436	cg13848098	chr21	47679095	8888	2	0.00185509	0.0104894	MCM3AP	hyper	1.26199
1437	cg00638075	chr16	30773657	NA	2	0.00185743	0.0192725	C16orf93	hyper	2.29895
1438	cg19623406	chr1	26110554	57134	2	0.00185786	0.0132871	MAN1C1	hyper	0.393529
1439	cg14150708	chr3	8929561	NA	-2	0.00186007	-0.0252082		hypo	-2.09427
1440	cg14794164	chrX	67942817	NA	2	0.00186257	0.0195812		hyper	1.56798
1441	cg22631655	chr5	132592155	NA	2	0.00186321	0.0136715	CTB-49A3.4	hyper	0.606397
1442	cg06934426	chr12	10373481	NA	2	0.00186436	0.011543	RP11-656E20.4	hyper	1.00286
1443	cg14297026	chr2	47314956	805	-2	0.00186524	-0.0170836	CALM2	hypo	-1.82861
1444	cg06009107	chr1	51300857	NA	2	0.00186587	0.0120118		hyper	0.962645
1445	cg07696757	chr7	44229001	2645	2	0.00186737	0.0177159	GCK	hyper	1.42316
1446	cg02274705	chrX	119763815	29071	2	0.00186934	0.0371854	C1GALT1C1	hyper	2.58953
1447	cg00183886	chr4	53524296	NA	-2	0.00187202	-0.0396785	CTD-2314I6.1	hypo	-2.83368
1448	cg23684934	chrX	139771165	NA	2	0.00187245	0.0141267	XXyac-YR29IB3.1	hyper	0.967102
1449	cg27541508	chr19	55646569	NA	2	0.00187507	0.0113061		hyper	1.39507
1450	cg23973566	chr6	24877729	NA	2	0.00187699	0.0127498	FAM65B	hyper	1.32074
1451	cg18288246	chr2	190627956	64172	-2	0.00188196	-0.0253594	OSGEPL1	hypo	-3.02109
1452	cg14391509	chr11	116247641	NA	2	0.00188208	0.0186702		hyper	0.504303
1453	cg16696043	chr10	49658928	58504	2	0.00188861	0.0109772	ARHGAP22	hyper	0.730513
1454	cg01428454	chr8	11696232	2222	2	0.0018921	0.0161015	FDFT1	hyper	1.38361
1455	cg19765154	chr2	191524409	4664	2	0.00189409	0.00858315	NAB1	hyper	0.697357
1456	cg00903676	chr6	26172091	NA	-2	0.00189767	-0.00937974		hypo	-0.973237
1457	cg15429780	chr1	231005748	84886	-2	0.00190013	-0.0168007	C1orf198	hypo	-1.32904
1458	cg14892359	chr11	11860337	NA	2	0.00190014	0.0114141		hyper	0.86696
1459	cg03505817	chr14	93735925	NA	-2	0.00190018	-0.0274504		hypo	-2.0503
1460	cg06946838	chr7	114563609	29969	-2	0.00190203	-0.0134259	MDFIC	hypo	-0.848804
1461	cg24457337	chr4	10094737	9948	-2	0.0019024	-0.0311886	WDR1	hypo	-1.64775
1462	cg25215437	chr1	16969245	84809	2	0.00190302	0.0114046	CROCCP2	hyper	1.00908
1463	cg18537923	chr3	114171375	NA	2	0.00190321	0.0250544	RP11-197K3.1	hyper	1.04686
1464	cg03464765	chr11	126025976	NA	-2	0.00190804	-0.0161191		hypo	-1.50938
1465	cg12241367	chr10	13203349	55388	2	0.00190809	0.020094	MCM10	hyper	2.10225
1466	cg20682877	chr4	124861062	NA	-2	0.00190877	-0.0243288		hypo	-0.824854
1467	cg27162262	chr2	147070367	NA	-2	0.00190915	-0.0283008		hypo	-1.56942
1468	cg05526102	chr9	138172840	NA	2	0.00191111	0.0122002		hyper	1.05478
1469	cg01731096	chr7	100208950	64598	2	0.0019117	0.00891667	MOSPD3	hyper	0.809156
1470	cg02459090	chr16	34741966	NA	-2	0.00191398	-0.0143839	RP11-80F22.2	hypo	-1.4394
1471	cg14703629	chr4	8228314	54436	-2	0.0019149	-0.0339547	SH3TC1	hypo	-2.35762
1472	cg07598370	chr11	56409533	338675	-2	0.00191512	-0.0222273	OR5AP2	hypo	-2.8752
1473	cg26548134	chr22	41185283	10478	-2	0.00191722	-0.0172811	SLC25A17	hypo	-1.4359
1474	cg02638688	chr5	15117165	NA	-2	0.00191734	-0.014505	RP1-251I12.1	hypo	-1.54739
1475	cg11527772	chr6	32972093	3111	-2	0.00191744	-0.0233522	HLA-DOA	hypo	-2.09954
1476	cg04347158	chr19	54689447	79143	-2	0.00191895	-0.00987669	MBOAT7	hypo	-1.12109
1477	cg10876776	chr10	3264853	NA	-2	0.00192374	-0.0183396	RP11-298E9.5	hypo	-1.07706
1478	ch.20.750973F	chr20	35650572	NA	-2	0.00192382	-0.0280404		hypo	-3.12393
1479	cg06266666	chr16	63763377	NA	2	0.00192588	0.02862	RP11-370P15.2	hyper	1.8333
1480	cg02764206	chr10	4990029	1645	-2	0.00192689	-0.0250315	AKR1C1	hypo	-0.969897
1481	cg16463378	chr12	6619248	692148	2	0.00192837	0.0116408	SCARNA10	hyper	0.990247
1482	cg13074908	chr12	131125849	NA	2	0.00193582	0.00943779	RP11-662M24.2	hyper	0.845581
1483	cg00126246	chr12	63493009	NA	2	0.00193818	0.0226002		hyper	0.195882
1484	cg00321108	chr3	130726670	NA	2	0.00194102	0.0147961		hyper	1.49139
1485	cg26664137	chr1	225887963	NA	-2	0.00194135	-0.0239887	RP11-145A3.1	hypo	-2.00322
1486	cg11967674	chr2	169921114	10170	-2	0.00194395	-0.014001	DHRS9	hypo	-1.36108
1487	cg20462493	chr5	157340439	NA	-2	0.00194511	-0.0264194		hypo	0.147719
1488	cg27289632	chr17	9855567	8522	2	0.0019458	0.0106668	GAS7	hyper	0.886066
1489	cg05855306	chr3	119107484	NA	2	0.0019477	0.00973297		hyper	0.643681
1490	cg09907542	chr4	7033761	57533	-2	0.00194908	-0.0207803	TBC1D14	hypo	-1.30196
1491	cg27110005	chr5	55272111	3572	-2	0.00194981	-0.00956732	IL6ST	hypo	-0.863517
1492	cg00029922	chr2	192030587	NA	2	0.00195045	0.0285127		hyper	2.1886
1493	cg14841402	chr3	61606227	5793	2	0.00195182	0.0116014	PTPRG	hyper	0.967635
1494	cg00682858	chr6	145021241	7402	2	0.00195414	0.0098889	UTRN	hyper	0.766886
1495	cg03337507	chr10	71561678	1305	2	0.00195416	0.0207865	COL13A1	hyper	1.92993
1496	cg05781767	chr3	127347362	50512	-2	0.00195691	-0.0147338	PODXL2	hypo	-1.51562
1497	cg10835015	chr18	74815588	4155	2	0.00195751	0.0164984	MBP	hyper	1.48584
1498	cg21236003	chr6	141957581	NA	2	0.00195896	0.0443737	RP11-551A11.1	hyper	3.07565
1499	cg15846307	chr12	112871259	NA	-2	0.00195947	-0.0187364		hypo	-1.74004
1500	cg02810516	chr9	33459364	NA	2	0.00196027	0.00861707		hyper	0.854385
1501	cg08858130	chr7	2124459	NA	2	0.00196148	0.0191879		hyper	2.22734
1502	cg25288039	chr20	51107341	NA	-2	0.00196371	-0.0197376	RP5-1022J11.2	hypo	-0.758031
1503	cg08956232	chr11	35990499	NA	-2	0.00196533	-0.0270864		hypo	-1.32823
1504	cg12363089	chr17	19220056	NA	-2	0.00196978	-0.0144719		hypo	-1.13929
1505	cg10233953	chr7	56131519	25870	-2	0.00197062	-0.0205036	SUMF2	hypo	-2.61058
1506	cg12489353	chr19	48231499	30846	2	0.0019708	0.0106563	EHD2	hyper	0.84624
1507	cg11543615	chr8	140641783	NA	-2	0.00197141	-0.0111751		hypo	-0.609926
1508	cg25473396	chr16	126819	64285	-2	0.0019715	-0.0153482	RHBDF1	hypo	-0.936043
1509	cg18164926	chr11	62600230	NA	-2	0.00197495	-0.0156228	RP11-727F15.9	hypo	-1.51145
1510	cg24939483	chr10	31360234	NA	2	0.0019771	0.0108069		hyper	1.14624
1511	cg11744767	chr11	2907672	1028	2	0.00197905	0.028414	CDKN1C	hyper	2.71329
1512	cg07139788	chr22	22171156	NA	-2	0.00197926	-0.0238326		hypo	-1.70832
1513	cg01379867	chr22	47464325	NA	2	0.0019793	0.0120046		hyper	0.65924
1514	cg04728678	chr6	84418713	9892	2	0.001981	0.0152241	SNAP91	hyper	0.939213
1515	cg16776021	chr1	31330831	NA	2	0.00198126	0.0101331	RP1-65J11.5	hyper	0.751438
1516	cg16477571	chr3	33450924	7342	2	0.00198231	0.00862217	UBP1	hyper	0.925674
1517	cg22898055	chr7	75581161	5447	-2	0.0019832	-0.0139079	POR	hypo	-0.494451
1518	cg17468665	chr12	56221379	85406	-2	0.00198738	-0.0180063	DNAJC14	hypo	-1.66208
1519	cg21838487	chr12	15269122	NA	2	0.00198867	0.0290535	RERG-IT1	hyper	2.20986
1520	cg04960951	chr19	55851040	NA	-2	0.00199017	-0.00770083	SUV420H2	hypo	-0.95455
1521	cg27525295	chr14	94804620	NA	-2	0.00199116	-0.0187954		hypo	-1.50299
1522	cg13826447	chr17	46019006	55163	2	0.00199171	0.0119944	PNPO	hyper	0.545066
1523	cg06117396	chr4	165817530	NA	2	0.00199209	0.0121198	RP11-366M4.3	hyper	0.986639
1524	cg00557099	chr1	39170469	NA	2	0.00199482	0.0157473		hyper	1.51102
1525	cg12299934	chr13	22524016	NA	-2	0.00199633	-0.0463851		hypo	-3.834
1526	cg20386404	chr1	214577721	NA	-2	0.00199651	-0.028889		hypo	-1.73184
1527	cg18741744	chr15	22691744	NA	-2	0.00199821	-0.00908394		hypo	-0.708636
1528	cg09422159	chr8	118929909	NA	2	0.00199874	0.00827653		hyper	0.969221
1529	cg00532633	chr16	75339601	NA	-2	0.00199991	-0.0394992		hypo	-2.64466
1530	cg09114151	chr11	85956200	8726	-2	0.00200136	-0.143886	EED	hypo	-11.5091
1531	cg12635966	chr16	2004755	6123	2	0.00200146	0.0156824	RPL3L	hyper	0.907009
1532	cg17190864	chr8	22926862	8795	2	0.00200276	0.0179478	TNFRSF10B	hyper	2.11641
1533	cg08905347	chr7	65448144	2990	-2	0.00200659	-0.0114532	GUSB	hypo	-1.23921
1534	cg25000938	chr5	43484273	NA	2	0.00200711	0.0379815	C5orf28	hyper	3.68531
1535	cg10050341	chr19	7445770	NA	-2	0.00200811	-0.0156364	CTD-2207O23.3	hypo	-1.54419
1536	cg15551556	chr14	101188427	NA	2	0.00201031	0.0109988		hyper	0.888964
1537	cg21510305	chr7	28522887	9586	2	0.00201067	0.031128	CREB5	hyper	1.12152
1538	cg17784157	chr22	48444379	NA	2	0.00201071	0.0164721	CTA-280A3__B.2	hyper	1.46117
1539	cg16461052	chr9	95858314	NA	2	0.00201072	0.0280318	RP11-274J16.5	hyper	2.61452
1540	cg23181201	chr3	26666023	116135	-2	0.00201465	-0.0461511	LRRC3B	hypo	-3.49716
1541	cg11655319	chr14	76983563	NA	2	0.00202513	0.0134299	RP11-187O7.3	hyper	-0.136694
1542	cg15931689	chr9	112269892	NA	-2	0.0020282	-0.0286643		hypo	-1.75946
1543	cg19557518	chr17	60704641	9902	2	0.00202838	0.0234548	MRC2	hyper	1.70341
1544	cg27046329	chr2	121083789	NA	2	0.0020292	0.0157321	AC012363.13	hyper	1.348
1545	cg16247379	chr17	53951371	NA	-2	0.0020294	-0.0208634	RP11-763E3.1	hypo	-2.55099
1546	cg21935198	chr3	131853582	131034	-2	0.00202969	-0.0326055	CPNE4	hypo	-2.27204
1547	cg03200890	chr10	113748431	NA	-2	0.00203001	-0.0214562		hypo	-1.9921
1548	cg13087314	chr20	62321379	51750	2	0.00203071	0.0103518	RTEL1	hyper	1.01523
1549	cg18595137	chr13	39458059	341640	-2	0.00203077	-0.0180568	FREM2	hypo	-1.25359
1550	cg03682444	chrX	153134108	3897	2	0.0020319	0.0174144	L1CAM	hyper	1.16702
1551	cg15013441	chr15	97384273	NA	2	0.0020326	0.0151207	7SK	hyper	1.21682
1552	cg07808966	chr21	42873179	7113	2	0.0020352	0.0106158	TMPRSS2	hyper	0.616373
1553	cg04676747	chr10	130674458	NA	-2	0.00203785	-0.0289667		hypo	-1.40233
1554	cg18502933	chr10	131380610	NA	2	0.00204037	0.0174851		hyper	1.15785
1555	cg09195198	chr16	86602083	2303	-2	0.00204076	-0.0142762	FOXC2	hypo	-1.71774
1556	cg09486291	chr5	159701669	79616	-2	0.00204187	-0.0207922	CCNJL	hypo	-1.10172
1557	cg09284526	chr16	57681269	NA	-2	0.0020419	-0.0322264	GPR56	hypo	-2.1875
1558	cg06288900	chr16	25868139	NA	-2	0.0020428	-0.0123699		hypo	-1.12085
1559	cg23921777	chr4	1366597	NA	2	0.00204288	0.00900133	KIAA1530	hyper	0.758487
1560	cg26128422	chr7	2281761	4521	2	0.00204467	0.0126	NUDT1	hyper	1.10524
1561	cg18532880	chr1	220609013	NA	-2	0.00204525	-0.0178824	AC096644.1	hypo	-1.35803
1562	cg10024100	chr1	40350052	54802	2	0.00204565	0.0132807	TRIT1	hyper	1.06988
1563	cg22119447	chr6	14060075	NA	2	0.00204657	0.00835305		hyper	0.696009
1564	cg10284011	chr2	109545782	NA	2	0.00204758	0.010403		hyper	0.868426
1565	cg17545662	chr6	170176663	NA	-2	0.00204806	-0.0111786	C6orf70	hypo	-1.19358
1566	cg09604853	chr18	48564740	4089	2	0.00204878	0.0189787	SMAD4	hyper	1.50384
1567	cg04975611	chr5	179241969	8878	2	0.00204916	0.00972349	SQSTM1	hyper	0.823428
1568	cg13027851	chr2	102433793	NA	2	0.00205227	0.0102793		hyper	0.997926
1569	cg04389926	chr21	31312539	2897	-2	0.00205286	-0.0161201	GRIK1	hypo	-1.27035
1570	cg07104157	chr19	51698645	NA	2	0.00205287	0.0126359		hyper	0.799561
1571	cg06096015	chr1	231504339	54583	-2	0.00205298	-0.0148732	EGLN1	hypo	-1.7347
1572	cg16248287	chr10	21804965	NA	2	0.00205538	0.0179317		hyper	1.23584
1573	cg02247617	chr1	112380213	NA	-2	0.0020561	-0.0173965		hypo	-1.36706
1574	cg07644884	chr7	37960722	54749	-2	0.00205781	-0.0170497	EPDR1	hypo	-1.80305
1575	cg21693321	chrX	70338331	9968	-2	0.00205919	-0.0127264	MED12	hypo	-1.10347
1576	cg11956146	chr18	21718974	26256	-2	0.00205963	-0.01061	CABYR	hypo	-0.940707
1577	cg17451457	chr3	39186729	64651	2	0.00206419	0.0106874	CSRNP1	hyper	0.909614
1578	cg04687310	chr19	36340507	NA	-2	0.00206562	-0.0113928		hypo	-1.25354
1579	cg12686603	chr1	44498522	6536	2	0.0020661	0.0105199	SLC6A9	hyper	0.775701
1580	cg27240020	chr13	98796645	10160	-2	0.00206705	-0.0102184	FARP1	hypo	-0.773271
1581	cg20543683	chr16	68812420	999	-2	0.00206976	-0.021427	CDH1	hypo	-1.59732
1582	cg17444385	chr1	161951161	NA	2	0.00207268	0.0128367		hyper	0.809526
1583	cg23839680	chr7	56118238	908	2	0.00207628	0.0223943	CCT6A	hyper	1.53947
1584	cg16341385	chr16	70125181	NA	2	0.00207745	0.0129759		hyper	1.41184
1585	cg22461375	chr16	86933586	NA	-2	0.00207825	-0.0213191		hypo	-1.55163
1586	cg21245718	chr9	93943683	NA	-2	0.0020829	-0.0207873	RP11-305L7.6	hypo	-1.28896
1587	cg24901707	chr8	11225793	NA	1	0.00208318	0.0181259	C8orf12	hyper	NA
1588	cg25548984	chr4	118007342	133022	2	0.00208321	0.0153211	TRAM1L1	hyper	1.40079
1589	cg12104689	chr17	58600131	NA	2	0.00208627	0.0114431		hyper	1.12303
1590	cg15037334	chr11	11967196	55031	2	0.00208694	0.0128089	USP47	hyper	1.51484
1591	cg23043844	chr15	40747467	NA	-2	0.00208792	-0.0118774	RP11-64K12.9	hypo	-0.992022
1592	cg03401963	chr2	125755746	NA	2	0.00208919	0.0127525		hyper	1.24853
1593	cg04936289	chr11	43873567	NA	2	0.0020895	0.0148735	RP11-613D13.5	hyper	1.2295
1594	cg14780806	chr6	90788857	60468	2	0.00209011	0.0104209	BACH2	hyper	1.20612
1595	cg15880010	chrX	101187082	84460	-2	0.00209062	-0.0269502	ZMAT1	hypo	-2.26596
1596	cg16736827	chr7	129142266	NA	2	0.00209135	0.0234794	RP11-305M3.3	hyper	1.71307
1597	cg03871275	chr6	43424411	65989	2	0.00209259	0.00958304	DLK2	hyper	0.811351
1598	cg11408933	chr5	141191429	NA	-2	0.00209391	-0.0107477		hypo	-0.971022
1599	cg03859590	chr14	25287668	NA	-2	0.002094	-0.0197793		hypo	-1.54599
1600	cg03153515	chr4	41016609	323	2	0.00209522	0.0246756	APBB2	hyper	2.7774
1601	cg24037813	chr17	61528078	NA	-2	0.00209549	-0.0239649		hypo	-1.54698
1602	cg13412040	chr14	59814285	23002	-2	0.00209579	-0.0122919	DAAM1	hypo	-1.13274
1603	cg18959478	chr11	6341349	NA	-2	0.00209586	-0.0177076	PRKCDBP	hypo	-1.25809
1604	cg05704155	chr1	10459140	5226	-2	0.00209596	-0.0225498	PGD	hypo	-2.50006
1605	cg27198899	chr15	51197587	NA	2	0.00209607	0.0240112		hyper	2.10997
1606	cg03462581	chr3	50140385	NA	2	0.0020975	0.0153666		hyper	1.42737
1607	cg26531700	chr6	26746687	NA	2	0.0020992	0.0130267		hyper	1.46277
1608	cg08376208	chr8	37397822	NA	-2	0.00210036	-0.030112		hypo	-1.42604
1609	cg02874061	chr2	230309708	NA	-2	0.00210095	-0.0246262		hypo	-0.890024
1610	cg21045612	chr9	17134839	54875	2	0.00210253	0.0330276	CNTLN	hyper	3.72313
1611	cg08695357	chr15	93618028	56963	2	0.00210348	0.0164342	RGMA	hyper	-0.0670731
1612	cg15272186	chr6	29709610	285830	-2	0.00210396	-0.0226684	HLA-F-AS1	hypo	-1.87482
1613	cg08666577	chr17	58243578	NA	-2	0.00210527	-0.0128659		hypo	-1.1959
1614	cg16829236	chr7	94123583	NA	-2	0.00210574	-0.0116095	U6	hypo	-1.26915
1615	cg06715204	chr3	171594651	NA	-2	0.00210597	-0.0369173	TMEM212-AS1	hypo	-2.06357
1616	cg01639655	chr12	56423574	64375	-2	0.00210641	-0.0157058	IKZF4	hypo	-1.67725
1617	cg17697105	chr20	5170968	8760	2	0.00210994	0.0136997	CDS2	hyper	1.01799
1618	cg26375182	chr22	40766469	27352	-2	0.00211004	-0.0122835	SGSM3	hypo	-1.3134
1619	cg12874774	chr9	101586235	NA	2	0.0021103	0.00843112		hyper	0.701674
1620	cg26718433	chr10	44880730	6387	2	0.00211426	0.0165291	CXCL12	hyper	1.67733
1621	cg27428799	chr5	139908265	NA	2	0.00211497	0.0112804	SNORD45	hyper	1.0426
1622	cg25849390	chr7	56128170	908	-2	0.00211526	-0.0269211	CCT6A	hypo	-2.39002
1623	cg16776685	chr19	46579734	NA	-2	0.00211548	-0.025684		hypo	-2.59351
1624	cg02493489	chr3	121638063	NA	-2	0.00212053	-0.0129917		hypo	-1.07435
1625	cg17157064	chr1	1709597	65220	2	0.00212357	0.00662864	NADK	hyper	0.654388
1626	cg15646544	chr21	42591869	NA	2	0.0021236	0.0157929		hyper	1.23512
1627	cg17841303	chr4	146858277	NA	2	0.00212467	0.00828001		hyper	0.653284
1628	cg23942995	chr7	98507890	NA	2	0.0021248	0.0123729		hyper	0.875237
1629	ch.7.2185748R	chr7	101827539	NA	-2	0.00212541	-0.0242863		hypo	-1.81318
1630	cg11467028	chr11	13892280	NA	2	0.00212685	0.0106461	RP11-98J9.3	hyper	0.36365
1631	cg05316006	chr10	114879619	6934	2	0.0021288	0.0380357	TCF7L2	hyper	3.41429
1632	cg06094142	chr1	20478978	NA	2	0.00213065	0.0212569		hyper	2.01164
1633	cg02151408	chrX	18690814	6247	2	0.00213144	0.0136636	RS1	hyper	1.1572
1634	cg19255886	chr8	134256852	10397	2	0.00213145	0.0135428	NDRG1	hyper	0.652362
1635	cg22723276	chr5	26329780	NA	-2	0.00213205	-0.0398826		hypo	-3.45017
1636	cg02401792	chr22	46664110	NA	-2	0.00213218	-0.010907		hypo	-0.98582
1637	cg17847344	chr5	158478734	1879	2	0.002133	0.0168327	EBF1	hyper	1.47553
1638	cg19655589	chr13	20665312	7750	2	0.00213492	0.0141361	ZMYM2	hyper	1.45295
1639	cg11969176	chr20	24812837	NA	2	0.00213705	0.0119782		hyper	0.866844
1640	cg06067370	chr15	41099605	84936	2	0.0021379	0.0125501	ZFYVE19	hyper	0.786034
1641	cg25669476	chr12	34302637	NA	-2	0.00214013	-0.0140778	RP11-313F23.3	hypo	-1.76377
1642	cg13686952	chr17	37926322	22806	-2	0.00214191	-0.021838	IKZF3	hypo	-1.59183
1643	cg02185216	chr8	145731186	NA	2	0.00214215	0.0163856		hyper	1.30704
1644	cg04265964	chr11	121806961	NA	-2	0.00214359	-0.014684		hypo	-1.48485
1645	cg09029959	chr4	163905924	NA	2	0.00214446	0.0113135		hyper	1.20349
1646	cg19205831	chr22	23378004	NA	2	0.00214486	0.0108349		hyper	0.943914
1647	cg27179041	chr3	61889812	NA	-2	0.00214551	-0.0263058		hypo	-1.14945
1648	cg26101366	chr17	46805563	10481	-2	0.00214594	-0.0127204	HOXB13	hypo	-0.869693
1649	cg22739849	chr4	129099655	55132	-2	0.00214708	-0.0405798	LARP1B	hypo	-4.37539
1650	cg16952975	chr2	234164818	NA	2	0.00214751	0.0191251		hyper	1.59822
1651	cg13647815	chr2	52010199	NA	-2	0.00214973	-0.0423785	AC007682.1	hypo	-2.11875
1652	cg26614563	chr1	218098033	NA	2	0.00215087	0.017275		hyper	1.4028
1653	cg16356552	chr11	49909689	NA	-2	0.00215145	-0.0284565		hypo	-2.92686
1654	cg01309343	chr2	28668518	NA	-2	0.00215375	-0.018446		hypo	-0.745209
1655	cg20988759	chr4	24660033	NA	-2	0.00215385	-0.0191203	RP11-496D24.2	hypo	-0.957822
1656	cg24913975	chr3	175937838	NA	2	0.00215752	0.0193899		hyper	0.756996
1657	cg26770014	chr3	179052406	51193	2	0.00215887	0.0122189	ZNF639	hyper	1.42252
1658	cg26987029	chr8	141950092	NA	-2	0.00215952	-0.0206346	RN5S278	hypo	-2.21732
1659	cg19726658	chr17	79304225	284186	-2	0.0021599	-0.0137358	TMEM105	hypo	-0.355749
1660	cg05962723	chr8	105413149	1807	-2	0.00216011	-0.0220344	DPYS	hypo	-2.49137
1661	cg24870688	chr6	168399841	3834	-2	0.00216109	-0.0111939	KIF25	hypo	-0.863344
1662	cg15907897	chr17	45266950	996	-2	0.00216168	-0.00823259	CDC27	hypo	-0.874958
1663	cg10739132	chr3	180634264	8087	2	0.00216182	0.0227965	FXR1	hyper	2.31969
1664	cg10745620	chr3	128484039	NA	2	0.00216347	0.0161995	FTH1P4	hyper	0.906502
1665	cg03416845	chr2	190701606	5378	-2	0.00216452	-0.0415826	PMS1	hypo	-2.85771
1666	cg23997365	chr14	78389529	57143	-2	0.00216573	-0.0160889	ADCK1	hypo	-1.72549
1667	cg03500535	chr7	12070766	NA	-2	0.0021659	-0.0166295		hypo	-1.67054
1668	cg00085994	chr2	105702137	NA	-2	0.00216809	-0.0225453		hypo	-1.1805
1669	cg03938914	chr15	69856057	NA	2	0.00216881	0.0134839	RP11-279F6.1	hyper	1.35544
1670	cg26922585	chr7	30960956	358	-2	0.00217143	-0.027979	AQP1	hypo	-1.50962
1671	cg03446559	chr7	150871201	2636	2	0.002172	0.0132284	GBX1	hyper	1.21663
1672	cg25164623	chr12	84902873	NA	-2	0.00217223	-0.0128944		hypo	-1.48971
1673	cg15555217	chr3	38010902	407015	2	0.0021732	0.0105127	MIR26A1	hyper	0.742311
1674	cg08774625	chr8	1009888	NA	2	0.00217384	0.00921854		hyper	1.02675
1675	cg07401819	chr16	75766863	NA	-2	0.00217696	-0.0243163		hypo	-2.08783
1676	cg12183501	chr3	148869703	NA	-2	0.00217746	-0.0188668		hypo	-2.14554
1677	cg17038116	chr1	155533405	NA	2	0.00217807	0.00778224	RP11-29H23.1	hyper	0.594391
1678	cg06762395	chr16	75263297	9564	2	0.00217827	0.0116585	BCAR1	hyper	0.896997
1679	cg11640154	chr17	45598992	9520	-2	0.00217874	-0.0154149	NPEPPS	hypo	-1.43882
1680	cg07028608	chr8	103668081	7071	-2	0.00217954	-0.0110669	KLF10	hypo	-0.965379
1681	cg07531343	chr2	135130472	NA	-2	0.00218225	-0.0172884		hypo	-1.28343
1682	cg27104275	chr5	159505971	NA	2	0.00218512	0.00945961		hyper	0.677082
1683	cg22736379	chr14	67831489	1965	2	0.00218585	0.0122192	EIF2S1	hyper	1.09849
1684	cg18863333	chr2	5833195	6664	2	0.00218817	0.0162701	SOX11	hyper	1.57172
1685	cg07854534	chrX	103343063	NA	-2	0.00219065	-0.0143809		hypo	-1.05413
1686	cg24540269	chr6	32844675	NA	2	0.00219522	0.0135735		hyper	1.53179
1687	cg12446214	chr1	147197536	NA	2	0.00219554	0.0188249		hyper	1.38843
1688	cg09601590	chr9	37468238	NA	2	0.00219624	0.0135139		hyper	1.00438
1689	cg10486969	chr5	90479831	NA	2	0.00219727	0.0191904		hyper	1.7456
1690	cg18468511	chr14	27067638	4857	-2	0.00219792	-0.0167988	NOVA1	hypo	-1.72777
1691	cg00612017	chr5	158880662	NA	-2	0.00220221	-0.0152152	AC008703.1	hypo	-1.33881
1692	cg06875191	chr1	29547934	51102	2	0.00220464	0.0102981	MECR	hyper	1.02263
1693	ch.11.1767550R	chr11	81757203	NA	-1	0.00220508	-0.0291726	RP11-179A16.1	hypo	NA
1694	cg23248424	chr5	179741104	NA	2	0.0022059	0.0295849		hyper	2.30333
1695	cg22385596	chr5	65913659	NA	2	0.00221053	0.0100112		hyper	0.903973
1696	cg08255137	chr1	26497971	NA	-2	0.0022115	-0.00709014	RP11-96L14.7	hypo	-0.873367
1697	cg06567964	chr5	64063866	10283	-2	0.00221495	-0.010158	CWC27	hypo	-0.802604
1698	cg02319883	chr12	102259350	NA	-2	0.00221727	-0.0113494		hypo	-1.42603
1699	cg08908135	chr13	113405377	100874205	-2	0.00221985	-0.0125998	ATP11A-AS1	hypo	-1.32747
1700	cg13017929	chr7	116909621	NA	-2	0.00222034	-0.0313908		hypo	-2.09948
1701	cg01471034	chr20	40208239	84181	-2	0.00222139	-0.0200425	CHD6	hypo	-1.74798
1702	cg08036104	chr22	31257590	23762	2	0.002222	0.0132093	OSBP2	hyper	0.828294
1703	cg24572003	chr22	39486700	NA	2	0.0022227	0.0109392	RP4-742C19.12	hyper	0.966989
1704	cg03071738	chr4	40548768	54502	2	0.00222284	0.00732372	RBM47	hyper	0.610515
1705	cg10512434	chr7	69644237	NA	-2	0.00222531	-0.0270366		hypo	-0.817717
1706	cg22151999	chr19	12217171	NA	-2	0.00222567	-0.0128792	RN5S467	hypo	-1.19671
1707	cg20653353	chr2	159853841	85461	-2	0.00222709	-0.039082	TANC1	hypo	-2.97031
1708	cg09711390	chr12	71901635	NA	2	0.00222718	0.0114217		hyper	1.01968
1709	cg12299199	chr2	20212501	4148	-2	0.00222833	-0.0151456	MATN3	hypo	-1.36802
1710	cg24472128	chr4	26076214	NA	2	0.00223086	0.0255633		hyper	2.00296
1711	cg12718972	chr17	1737862	NA	2	0.00223272	0.0190287		hyper	1.6024
1712	cg20591353	chr4	4171354	NA	2	0.00223293	0.00988507		hyper	0.745975
1713	cg01760756	chr7	63506261	NA	-2	0.00223389	-0.0151642	RP11-3N2.13	hypo	-1.48484
1714	cg11431144	chr9	123657192	NA	-2	0.00223836	-0.0208489		hypo	-1.21171
1715	cg20215176	chr4	100385025	NA	-2	0.00224124	-0.0220723		hypo	-1.03192
1716	cg24701806	chr9	33441091	NA	-2	0.00224128	-0.013262		hypo	-1.08283
1717	cg02773868	chr6	30522774	2794	-2	0.00224304	-0.011701	GNL1	hypo	-1.02787
1718	cg02686357	chr19	46294847	NA	2	0.00224609	0.0110694		hyper	0.889881
1719	cg11077499	chr20	15376649	140733	2	0.00224709	0.0115254	MACROD2	hyper	1.13059
1720	cg27538957	chr18	13615792	NA	-2	0.00224768	-0.0211884		hypo	-0.294857
1721	cg25237529	chr10	48357766	NA	-2	0.00224778	-0.0143568	RP11-463P17.3	hypo	-1.15256
1722	cg12542080	chr5	178950795	NA	2	0.00224943	0.0116571		hyper	1.12836
1723	cg18906631	chrX	107642078	1288	-2	0.00225403	-0.0145287	COL4A6	hypo	-1.75184
1724	cg13526706	chr10	81009815	NA	2	0.0022554	0.00995328		hyper	0.743263
1725	cg15276281	chr3	78418280	NA	2	0.00225608	0.0310535		hyper	1.63703
1726	cg09527192	chr11	13298215	406	-2	0.00225616	-0.0103638	ARNTL	hypo	-0.689752
1727	cg17478979	chr6	149772150	NA	2	0.00225904	0.0206492		hyper	2.22121
1728	cg19303590	chr9	90108568	NA	2	0.00226196	0.0112835		hyper	1.16085
1729	cg12141319	chr3	75835993	100131827	-2	0.00226374	-0.0156239	ZNF717	hypo	-1.32134
1730	cg24272338	chr5	141694697	81848	2	0.0022641	0.0129393	SPRY4	hyper	1.44024
1731	cg17575576	chr2	227474253	NA	-2	0.00226499	-0.0218223		hypo	-1.15774
1732	cg06552221	chr5	65283775	NA	2	0.00226695	0.0129212	ERBB2IP	hyper	1.1416
1733	cg19408915	chr1	172412924	5279	-2	0.00226934	-0.0349519	PIGC	hypo	-2.36383
1734	cg05915859	chr2	173940121	NA	-2	0.00226938	-0.0165752	AC013461.1	hypo	-0.842262
1735	cg06455194	chr10	3554423	NA	-2	0.0022702	-0.0140704		hypo	-1.36874
1736	cg21670679	chr6	37882734	NA	2	0.00227657	0.0121164	U1	hyper	1.18475
1737	cg18092388	chr11	5026374	NA	-2	0.00227696	-0.0141475		hypo	-1.36524
1738	cg21801132	chr8	68658668	57094	-2	0.00228177	-0.0236277	CPA6	hypo	-1.13145
1739	cg07823315	chr12	102284884	NA	-2	0.0022829	-0.0145509		hypo	-1.73157
1740	cg18366490	chr1	157399912	NA	-2	0.00228362	-0.0248656		hypo	-1.81208
1741	cg22391867	chr3	73075630	NA	2	0.00228456	0.0192671	RNU7-19P	hyper	0.945118
1742	cg04087638	chr20	5133584	NA	2	0.00228947	0.009767		hyper	0.633513
1743	cg15877520	chr6	30039376	NA	2	0.00228995	0.0297092		hyper	2.36529
1744	cg21307295	chr10	114664008	NA	-2	0.00229064	-0.00963694	RP11-57H14.3	hypo	-0.691022
1745	cg05878337	chr5	11903651	1501	2	0.00229214	0.00885816	CTNND2	hyper	0.963653
1746	cg26531152	chr10	63786445	NA	-2	0.00229513	-0.0207264		hypo	-1.33345
1747	cg09739059	chr19	2126721	NA	-2	0.00229661	-0.0159504		hypo	-1.32085
1748	cg20191372	chr8	50241940	NA	2	0.00229689	0.013107	7SK	hyper	1.37177
1749	cg18703581	chr6	33267566	5863	-2	0.00229773	-0.0235965	RGL2	hypo	-2.43529
1750	cg03641958	chr10	21792099	NA	2	0.00229816	0.0175684		hyper	1.64842
1751	cg04181478	chr6	161122748	5340	-2	0.00229866	-0.0130057	PLG	hypo	-1.40571
1752	cg05473666	chr5	149664993	NA	2	0.00229916	0.0106837		hyper	0.946219
1753	cg10446363	chr9	35518247	9853	-2	0.00229994	-0.0259949	RUSC2	hypo	-1.51967
1754	cg13445467	chr2	160080849	NA	2	0.00229997	0.0101916		hyper	0.69665
1755	cg01295188	chr5	476791	NA	-2	0.00230526	-0.0109341	CTD-2228K2.7	hypo	-1.07287
1756	cg21145205	chr10	85773016	NA	2	0.00230593	0.00988557		hyper	1.01177
1757	cg00367070	chr4	159461527	59350	2	0.00231264	0.0262003	RXFP1	hyper	1.92806
1758	cg11292078	chr17	38870954	NA	-2	0.00231454	-0.0164704		hypo	-1.19428
1759	cg07993731	chr5	279629	NA	-2	0.00231928	-0.0122091		hypo	-1.28665
1760	cg15160746	chr12	2743239	NA	2	0.00231973	0.010387		hyper	1.12757
1761	cg14865866	chr3	178446709	10242	-2	0.00232094	-0.0229513	KCNMB2	hypo	-1.5279
1762	cg05286280	chr3	184872119	285382	-2	0.00232218	-0.0233382	C3orf70	hypo	-1.55568
1763	cg15550741	chr6	138909831	NA	2	0.00232243	0.0505714		hyper	2.76999
1764	cg04944402	chr6	36516164	11329	2	0.00232324	0.0146721	STK38	hyper	1.47857
1765	cg11119938	chr4	10007994	NA	-2	0.00232473	-0.0286732	RP11-448G15.1	hypo	-1.54904
1766	cg13959726	chr12	1769331	NA	2	0.00232654	0.0181189		hyper	1.73779
1767	cg17307558	chr4	107956287	27123	2	0.00232733	0.0194904	DKK2	hyper	1.9463
1768	cg03407052	chr12	116578567	23389	-2	0.00232949	-0.0101609	MED13L	hypo	-1.05341
1769	cg07950590	chr4	138454958	54510	2	0.00232962	0.016439	PCDH18	hyper	0.900672
1770	cg06545198	chr11	13162029	NA	-2	0.00233291	-0.0273512		hypo	-1.15778
1771	cg08872246	chr5	20784958	NA	-2	0.00233299	-0.0158856	RP11-774D14.1	hypo	-1.58423
1772	cg10325095	chr10	73584838	NA	2	0.00233314	0.0117202		hyper	0.918347
1773	cg00221381	chr4	7788326	60312	-2	0.0023346	-0.00987394	AFAP1	hypo	-0.61647
1774	cg14554726	chr22	27242678	NA	2	0.00233574	0.0118426		hyper	1.10645
1775	cg02686091	chr19	43673501	5673	-2	0.00233574	-0.0357433	PSG5	hypo	-2.78463
1776	cg26816929	chr17	67352774	NA	2	0.00233775	0.0211831	SNORA40	hyper	1.53836
1777	cg05242261	chr6	32812073	NA	2	0.00234025	0.0170235	XXbac-BPG246D15.8	hyper	1.42033
1778	cg27429745	chr4	99831386	1977	-2	0.00234197	-0.0222662	EIF4E	hypo	-1.87898
1779	cg19093820	chr3	119963208	165829	-2	0.00234211	-0.0169584	GPR156	hypo	-1.39667
1780	cg02071398	chr21	35014628	9946	-2	0.00234375	-0.022324	CRYZL1	hypo	-1.476
1781	cg23075569	chr5	158889317	NA	-2	0.00234861	-0.0249033	AC008703.1	hypo	-1.68967
1782	cg19136371	chr6	40357140	NA	-2	0.00235013	-0.0258154		hypo	-1.1786
1783	cg05942022	chr1	43402591	NA	2	0.00235391	0.019006		hyper	2.46721
1784	cg09232924	chr2	25683464	NA	-2	0.00235493	-0.0126255		hypo	-1.10014
1785	cg11611960	chr7	45498990	NA	2	0.00235543	0.010929	AC073325.1	hyper	1.03361
1786	cg13943145	chr2	129171690	NA	-2	0.00235663	-0.0246744		hypo	-1.75574
1787	cg00459617	chr19	8111382	NA	2	0.00235695	0.0136278		hyper	1.08042
1788	cg16318036	chr6	32038045	NA	2	0.00236058	0.01287		hyper	1.25711
1789	cg17657459	chr5	107167398	NA	-2	0.00236204	-0.0215213		hypo	-1.0324
1790	cg16147408	chr11	47402016	NA	2	0.00236225	0.00928759		hyper	0.984038
1791	cg25157325	chr6	72294778	NA	-2	0.00236251	-0.0216378	AL354933.1	hypo	-1.9269
1792	cg13458914	chr2	20799160	NA	2	0.002363	0.0120503		hyper	0.645057
1793	cg20079855	chr3	133794970	NA	2	0.00236422	0.00921804	RP11-202A13.2	hyper	0.668124
1794	cg08553803	chr5	85959076	NA	-2	0.00236635	-0.0471404	U6	hypo	-5.6905
1795	cg00690181	chr12	89764656	NA	2	0.00236755	0.00990028		hyper	0.963427
1796	cg24363732	chr22	43333586	11252	-2	0.00237063	-0.0312628	PACSIN2	hypo	-1.96658
1797	cg06898080	chr12	111807837	NA	2	0.00237487	0.0125693	FAM109A	hyper	1.04152
1798	cg21078330	chr2	134104516	344148	-2	0.00237774	-0.0362944	NCKAP5	hypo	-2.17979
1799	cg10621026	chr22	27874834	NA	2	0.00237784	0.00907391		hyper	0.70599
1800	cg25634693	chr2	208461998	1385	2	0.00237973	0.0158025	CREB1	hyper	1.41222
1801	cg10777851	chr3	112051808	4345	2	0.00237986	0.0118941	CD200	hyper	1.40007
1802	cg22324965	chr1	40838645	64744	2	0.00238281	0.0100173	SMAP2	hyper	0.571566
1803	cg00830139	chr1	119721094	NA	2	0.00238281	0.0114662	RP11-418J17.1	hyper	1.10265
1804	cg05892030	chr14	51431710	NA	-2	0.00238399	-0.0256054		hypo	-2.06876
1805	cg16311504	chr8	21998797	NA	-2	0.00238697	-0.00821827		hypo	-0.770174
1806	cg04116270	chr2	88316557	NA	2	0.00238793	0.0605599	U2	hyper	4.05773
1807	cg06832168	chr4	40493765	54502	-2	0.00239106	-0.023084	RBM47	hypo	-2.3881
1808	cg19943457	chr2	219341633	NA	2	0.00239116	0.0226729		hyper	1.90448
1809	cg15028169	chr6	151803563	NA	-2	0.00239425	-0.0254508		hypo	-1.06449
1810	cg23678404	chr1	212718498	NA	2	0.00239555	0.0204156	RP11-61J19.3	hyper	2.31505
1811	cg04781075	chr12	123921371	196383	2	0.00239893	0.011585	RILPL2	hyper	1.09262
1812	cg13223777	chr15	48428985	NA	2	0.00239962	0.00967887		hyper	0.814609
1813	cg10292028	chr5	76621420	NA	-2	0.00239985	-0.00909801		hypo	-0.888011
1814	cg21404820	chr8	38294046	NA	2	0.00240183	0.0105805	RPS20P22	hyper	0.938031
1815	cg13917968	chr5	151504425	NA	-2	0.00240294	-0.0145162	CTB-12O2.1	hypo	-1.68716
1816	cg23761919	chr17	78193259	6448	-2	0.00240499	-0.0140953	SGSH	hypo	-0.671551
1817	cg08389032	chr9	98588904	NA	2	0.00240506	0.00991892		hyper	0.919117
1818	cg03714609	chr11	73852371	NA	2	0.00240683	0.0172926		hyper	-0.386254
1819	cg05820959	chr7	151248135	NA	-2	0.00240831	-0.0145902		hypo	-1.34206
1820	cg08382732	chr10	19948980	NA	-2	0.00241032	-0.0282381		hypo	-1.83757
1821	cg07507686	chr6	99273124	NA	-2	0.002412	-0.0186149		hypo	-1.58813
1822	cg27228986	chr2	179897289	NA	-2	0.00241308	-0.0205426		hypo	-1.03814
1823	cg14943135	chr6	168558115	NA	-2	0.0024133	-0.045365		hypo	-3.99813
1824	cg06425081	chr18	37646034	NA	2	0.00241454	0.0123721	RP11-653G8.2	hyper	1.07365
1825	cg13956452	chr9	140333362	377841	2	0.00241654	0.0112734	ENTPD8	hyper	0.874693
1826	cg09187865	chr12	48727676	NA	2	0.00241936	0.0129065		hyper	1.07968
1827	cg15576013	chr1	212718217	NA	-2	0.00241956	-0.0166747	RP11-61J19.3	hypo	-1.38353
1828	cg23268344	chr4	3265763	NA	-2	0.00242033	-0.0146624		hypo	-1.34025
1829	cg08401981	chr11	34379677	25841	-2	0.00242168	-0.0151285	ABTB2	hypo	-1.75413
1830	cg09235788	chr1	111220207	NA	-2	0.00242198	-0.0295775		hypo	-1.30349
1831	cg09287073	chr2	181509713	NA	-2	0.00242316	-0.018692	AC009478.1	hypo	-1.70934
1832	cg05239482	chr16	54360605	NA	-2	0.00242717	-0.0117331		hypo	-1.11256
1833	cg27031716	chr12	94467269	NA	2	0.00242912	0.00972221		hyper	0.622637
1834	cg10149996	chrX	118369686	10857	2	0.00243228	0.0173662	PGRMC1	hyper	1.30644
1835	cg14621611	chr5	652555	55722	2	0.00243244	0.0103412	CEP72	hyper	1.07402
1836	cg17020524	chr1	13917231	10630	2	0.00243399	0.00987368	PDPN	hyper	0.658345
1837	cg04969078	chr13	33701361	NA	-2	0.00243483	-0.0260139		hypo	-1.5493
1838	cg19978181	chr5	76923988	NA	-2	0.00243833	-0.0197421		hypo	-1.69432
1839	cg26494929	chr16	3017495	NA	-2	0.00244144	-0.0177054		hypo	-0.773444
1840	cg01793917	chr1	207128592	NA	-2	0.00244361	-0.0119508		hypo	-1.05761
1841	cg13492133	chr1	183516266	NA	2	0.00244409	0.0183866		hyper	1.03335
1842	cg07129696	chr2	209119949	3417	-2	0.0024461	-0.00781034	IDH1	hypo	-0.658262
1843	cg16060620	chr14	101017706	57596	-2	0.00244639	-0.0112488	BEGAIN	hypo	-1.34337
1844	cg04242226	chr20	1307252	27111	2	0.00244679	0.00675227	SDCBP2	hyper	0.626521
1845	cg00986598	chr3	129369724	23023	2	0.00244746	0.0134564	TMCC1	hyper	1.46639
1846	cg23149582	chr6	35703635	NA	2	0.0024484	0.00934491	RP3-510O8.4	hyper	0.74108
1847	cg23631857	chr9	8936036	NA	-2	0.00245052	-0.0130328	RP11-75C9.2	hypo	-1.05881
1848	cg11257300	chr1	113229103	4343	-2	0.00245226	-0.0171938	MOV10	hypo	-0.937179
1849	cg10607847	chr1	199277650	NA	-2	0.00245255	-0.0149396	RP11-382E9.1	hypo	-1.70766
1850	cg05880138	chr1	16333188	NA	2	0.00245497	0.010003	RP11-5P18.5	hyper	0.675999
1851	cg22055860	chr16	29831758	NA	-2	0.00245657	-0.0226597	AC009133.12	hypo	-1.47172
1852	cg24619605	chr22	44726193	NA	2	0.00245797	0.0126057		hyper	1.0768
1853	cg06241427	chr1	226848959	NA	2	0.00245802	0.0103844	ITPKB-IT1	hyper	1.11269
1854	cg10487352	chr1	214776183	1063	2	0.00245931	0.0384995	CENPF	hyper	2.28017
1855	cg14972002	chrX	133941107	159091	-2	0.00246265	-0.0307812	FAM122C	hypo	-3.00298
1856	cg22254299	chr17	77772001	57332	2	0.00246349	0.0216438	CBX8	hyper	1.52455
1857	cg05114898	chr20	56294175	NA	-2	0.00246581	-0.0135702		hypo	-1.01674
1858	cg17311132	chr12	88693546	NA	-2	0.0024668	-0.0196736		hypo	-1.28613
1859	cg24902478	chr12	78241621	89795	-2	0.00246707	-0.0224492	NAV3	hypo	-1.14837
1860	cg26015025	chr9	84527135	NA	-2	0.00247114	-0.0243919	FAM75D5	hypo	-2.40474
1861	cg01082898	chr12	64372449	NA	-2	0.00247226	-0.0205167		hypo	-1.32627
1862	cg01083633	chr10	44162781	414201	2	0.00247664	0.0166145	ZNF32-AS3	hyper	1.97763
1863	cg15304233	chr16	85028515	55625	-2	0.00247716	-0.0199293	ZDHHC7	hypo	-1.31494
1864	cg08670658	chr11	67052992	NA	-2	0.00247934	-0.00824912	ADRBK1	hypo	-0.703939
1865	cg11495873	chr15	43499909	2038	2	0.00247988	0.0136688	EPB42	hyper	1.09174
1866	cg16161956	chrX	37380361	NA	-2	0.00248147	-0.0241722		hypo	-1.03945
1867	cg06017776	chr7	127791129	NA	2	0.00248609	0.0101972		hyper	1.38492
1868	cg20027246	chr3	38618621	NA	2	0.00249024	0.0143153		hyper	1.61614
1869	cg00804043	chr17	8771331	146850	2	0.00249183	0.0135559	PIK3R6	hyper	1.13701
1870	cg14417898	chr15	44084335	10169	2	0.00249317	0.0114795	SERF2	hyper	1.2453
1871	cg12307982	chr13	24543791	NA	2	0.00249456	0.033473		hyper	2.09398
1872	cg13038851	chr19	6434544	284427	2	0.00249466	0.00971692	SLC25A41	hyper	0.831134
1873	cg25268697	chr12	20967162	28234	2	0.00249756	0.025847	SLCO1B3	hyper	2.34082
1874	cg05234326	chr22	50155070	NA	2	0.00249898	0.0148454		hyper	0.696163
1875	cg25453614	chr2	174089409	NA	2	0.00250225	0.0149163	AC013461.1	hyper	1.6201
1876	cg23967819	chr1	120201856	NA	2	0.00250522	0.0121673		hyper	1.27274
1877	cg03282889	chr3	125706919	NA	-2	0.00251233	-0.0110365		hypo	-1.21422
1878	cg06420465	chr19	5671962	NA	2	0.00251327	0.0110829		hyper	1.01525
1879	cg08036381	chr11	101878368	NA	0	0.00251402	-0.0253623		hypo	-0.536323
1880	cg07617577	chr16	55479760	NA	2	0.00251507	0.0154683	RP11-212I21.2	hyper	0.743945
1881	cg11103717	chr22	36391973	NA	-2	0.00252128	-0.0324627		hypo	-2.59066
1882	cg12551695	chr8	1026366	NA	-2	0.00252189	-0.00999078		hypo	-1.19449
1883	cg05632908	chr16	84880339	83716	2	0.00252217	0.0101653	CRISPLD2	hyper	1.02515
1884	cg05700333	chr5	131892723	10111	-2	0.00252397	-0.0227488	RAD50	hypo	-1.51418
1885	cg02024352	chr3	51573586	NA	-2	0.00252402	-0.0142471		hypo	-1.07308
1886	cg26943214	chr8	126615020	NA	-2	0.00252538	-0.0190602		hypo	-1.17734
1887	cg11853096	chr1	50332874	84871	-2	0.00252635	-0.0206512	AGBL4	hypo	-1.6657
1888	cg01807301	chr17	6478720	NA	-2	0.00252717	-0.0221153		hypo	-1.10639
1889	cg27621925	chr3	184496317	NA	2	0.00252738	0.0105525		hyper	0.806245
1890	cg20275549	chr1	104107493	280	-2	0.00253033	-0.0104596	AMY2B	hypo	-1.36449
1891	cg10679103	chr2	56463190	NA	2	0.00253389	0.00891261	RN5S93	hyper	0.899947
1892	cg03212613	chr7	119719890	NA	-2	0.00253733	-0.0149993		hypo	-1.81602
1893	cg26980529	chr2	109882934	NA	2	0.00253934	0.0233232		hyper	2.42787
1894	cg21790677	chr14	64460781	23224	-2	0.0025407	-0.0358114	SYNE2	hypo	-2.85341
1895	cg24243350	chr15	66191827	84465	-2	0.00254252	-0.0116236	MEGF11	hypo	-1.13851
1896	cg09291000	chr2	65396982	NA	-2	0.00254497	-0.0206458		hypo	-2.2722
1897	cg01767217	chr11	57636048	NA	2	0.00254832	0.012659		hyper	0.365579
1898	cg08498833	chr8	134003896	7038	-2	0.00255078	-0.0333642	TG	hypo	-2.00806
1899	cg05869732	chr7	158319148	NA	2	0.00255421	0.0104547		hyper	1.02817
1900	cg06551540	chr12	45617878	196527	2	0.00255559	0.00955168	ANO6	hyper	0.941011
1901	cg03919650	chr16	3306855	4210	2	0.00255608	0.0119766	MEFV	hyper	0.810494
1902	cg06656458	chr2	202275426	66008	-2	0.00255609	-0.0205499	TRAK2	hypo	-1.3261
1903	cg16655837	chr10	32636197	80314	-2	0.00255864	-0.0190101	EPC1	hypo	-2.07383
1904	cg25974996	chr2	95975080	30818	-2	0.00255929	-0.0102749	KCNIP3	hypo	-1.01048
1905	cg16149607	chr9	110918931	NA	-2	0.00255995	-0.0185251		hypo	-1.1727
1906	cg09286444	chr8	27880317	NA	-2	0.00256038	-0.0131858	C8orf80	hypo	-1.23963
1907	cg01973095	chr12	110338174	84260	2	0.00256201	0.0102803	TCHP	hyper	0.562741
1908	cg22259536	chr3	31763271	NA	2	0.00256306	0.0208966		hyper	2.26093
1909	cg14609598	chr17	80447488	NA	2	0.00256392	0.00998732		hyper	1.18142
1910	cg19882881	chr1	84743214	NA	-2	0.00256721	-0.0107976		hypo	-1.07056
1911	cg03341064	chrX	48828399	3750	-2	0.00256755	-0.0148301	KCND1	hypo	-1.86977
1912	cg17432189	chr5	118604260	25816	2	0.00256858	0.0184179	TNFAIP8	hyper	1.64578
1913	cg03734156	chr2	225025947	NA	2	0.00257119	0.00916577		hyper	1.05876
1914	cg11277679	chr17	38804301	6605	-2	0.00257143	-0.0190977	SMARCE1	hypo	-2.33418
1915	cg16733670	chr16	85058608	NA	2	0.00257311	0.011532		hyper	0.772957
1916	cg07481194	chr14	23398747	10419	2	0.00257505	0.00830233	PRMT5	hyper	0.608408
1917	cg12420081	chr8	114384888	NA	2	0.00257641	0.0185993		hyper	1.91824
1918	cg02031942	chr9	100263457	7111	2	0.00257888	0.0271528	TMOD1	hyper	2.38008
1919	cg06454983	chr18	12418005	NA	2	0.00257955	0.0242738		hyper	1.43019
1920	cg04400455	chr16	66295788	NA	2	0.00257992	0.0110898		hyper	0.826524
1921	cg13420089	chr9	92253441	NA	2	0.00258062	0.0160047		hyper	1.05971
1922	cg12020794	chr12	114370423	NA	2	0.00258115	0.0246352	RP11-780K2.1	hyper	1.35306
1923	cg19307003	chr11	60775715	923	2	0.00258198	0.0275303	CD6	hyper	2.32702
1924	cg19951854	chr15	92115617	NA	2	0.00258422	0.0140874	RP11-661P17.1	hyper	0.640704
1925	cg21846888	chr11	6415963	6609	2	0.00258485	0.0162227	SMPD1	hyper	1.89631
1926	cg02311463	chr15	71436271	NA	-2	0.0025852	-0.0127698		hypo	-1.25619
1927	cg18394684	chr3	46224928	1232	2	0.00258729	0.0117382	CCR3	hyper	0.954403
1928	cg10731192	chr6	35436023	4736	2	0.00258788	0.0199381	RPL10A	hyper	1.4842
1929	cg06796885	chr13	37202570	NA	-2	0.00259152	-0.0408352		hypo	-2.60517
1930	cg13390780	chr10	127263009	NA	-2	0.00259225	-0.015046	RP11-118H17.1	hypo	-1.58467
1931	cg18179678	chr4	22180911	NA	-2	0.00259324	-0.0213147	RP11-17E2.2	hypo	-1.42229
1932	cg16591450	chr4	165670119	NA	-2	0.002595	-0.0302005		hypo	-2.24983
1933	cg13525579	chr7	24096759	NA	2	0.00259659	0.0161282		hyper	2.21354
1934	cg03220734	chr16	832841	NA	2	0.00259672	0.0114074		hyper	0.947435
1935	cg06981052	chr4	26574980	NA	-2	0.00259978	-0.0144485		hypo	-1.38172
1936	cg19204843	chr4	185276361	NA	-2	0.00260101	-0.0133808	RP11-290F5.2	hypo	-1.61691
1937	cg01634982	chr20	48504795	23315	2	0.00260475	0.012826	SLC9A8	hyper	1.22177
1938	cg03333330	chr7	93520346	7980	-2	0.00260871	-0.013334	TFPI2	hypo	-1.0383
1939	cg11574975	chr1	112058304	NA	2	0.00261006	0.0213243		hyper	2.12788
1940	cg02035102	chr7	23603991	NA	-2	0.00261074	-0.0195591		hypo	-1.80129
1941	cg07886691	chr10	64028545	219790	-2	0.00261172	-0.0145944	RTKN2	hypo	-1.47492
1942	cg24805285	chr14	24352607	NA	2	0.0026124	0.0308544		hyper	1.35939
1943	cg00360402	chrX	53393814	NA	-2	0.00261248	-0.0131399		hypo	-1.16042
1944	cg21479418	chr7	24091475	NA	2	0.00261461	0.0142467		hyper	1.5585
1945	cg07596742	chr20	35937407	63905	2	0.0026157	0.00990371	MANBAL	hyper	0.941894
1946	cg19395938	chrX	10126262	1183	-2	0.00261594	-0.0267432	CLCN4	hypo	-1.13841
1947	cg06606213	chr7	27237289	3209	-2	0.00261788	-0.018005	HOXA13	hypo	-1.50901
1948	cg17134383	chr7	38503912	273	-2	0.00261901	-0.0185371	AMPH	hypo	-1.34445
1949	cg19114520	chr7	20514086	NA	-2	0.00261948	-0.0134492		hypo	-0.6536
1950	cg08484676	chr12	47057092	NA	-2	0.00261996	-0.0124471		hypo	-0.694423
1951	cg00586291	chr12	5349424	NA	-2	0.00261997	-0.0104129	RP11-319E16.1	hypo	-0.966746
1952	cg11333664	chr1	74215505	NA	-2	0.00262249	-0.0113112	RN5S50	hypo	-1.06846
1953	cg24359231	chr17	41892237	4356	-2	0.00262491	-0.0249034	MPP3	hypo	-1.16636
1954	cg16795639	chrX	138879579	286410	-2	0.00262586	-0.0244428	ATP11C	hypo	-2.07948
1955	cg15213892	chr22	49442159	NA	2	0.00263041	0.0132656		hyper	0.687674
1956	cg18896452	chr17	42981993	388389	2	0.00263053	0.0123962	CCDC103	hyper	1.23497
1957	cg14958242	chr13	24521119	NA	2	0.00263055	0.00974947	ANKRD20A19P	hyper	0.857677
1958	cg01243361	chr11	14328102	22800	2	0.00263178	0.0098153	RRAS2	hyper	0.956821
1959	cg03348365	chr9	16121842	NA	-2	0.00263331	-0.0175986	RP11-536D16.2	hypo	-0.362056
1960	cg05312779	chr15	90328239	290	2	0.00263873	0.0156397	ANPEP	hyper	1.17849
1961	cg03615207	chr18	12702659	56984	-2	0.00264003	-0.017159	PSMG2	hypo	-1.56705
1962	cg08242112	chr6	159423640	NA	-2	0.00264595	-0.0243593		hypo	-0.786615
1963	cg18224793	chr7	100222124	7036	-2	0.00264636	-0.0187321	TFR2	hypo	-0.944827
1964	cg15064484	chr1	180489082	NA	-2	0.00265029	-0.0186204	Y_RNA	hypo	-1.19834
1965	cg12072964	chr18	7117321	NA	-2	0.00265062	-0.0388153		hypo	-3.24503
1966	cg21747876	chr5	178687984	NA	-2	0.00265234	-0.0102089		hypo	-1.22227
1967	cg05211470	chr5	114909169	NA	-2	0.00265363	-0.0110123		hypo	-1.08241
1968	cg12654155	chr4	185238627	NA	2	0.00265572	0.0219001		hyper	2.44007
1969	cg13446533	chr17	7366010	NA	2	0.00265654	0.0121594		hyper	1.03786
1970	cg19183365	chr12	28979623	NA	2	0.0026573	0.0171834	RP11-977P2.1	hyper	1.38021
1971	cg18440777	chr11	68157499	NA	-2	0.0026574	-0.0164857		hypo	-1.37341
1972	cg18746650	chr16	27297924	NA	-2	0.00265896	-0.0271198	CTD-3203P2.2	hypo	-1.67418
1973	cg20471927	chr10	435953	NA	2	0.0026602	0.0103943		hyper	0.927474
1974	cg03547086	chr8	99957607	116039	-2	0.00266033	-0.0195131	OSR2	hypo	-1.70388
1975	cg05290058	chr11	2890551	55539	2	0.002662	0.0462595	KCNQ1DN	hyper	3.51084
1976	cg01952989	chr7	1986334	NA	-2	0.00266345	-0.00964943		hypo	-1.00015
1977	cg25834205	chr1	214588323	NA	2	0.00266369	0.0141433		hyper	1.13846
1978	cg03301282	chr8	42698936	55145	-2	0.00266658	-0.0319871	THAP1	hypo	-2.03353
1979	cg06555230	chr4	106553849	54848	-2	0.0026687	-0.0155516	ARHGEF38	hypo	-1.60455
1980	cg00869403	chr5	157702067	NA	2	0.00266977	0.0118401	CTC-436K13.2	hyper	1.12454
1981	cg27153572	chr11	130493872	NA	-2	0.00266984	-0.0198288		hypo	-1.55245
1982	cg24576537	chr22	37186662	NA	2	0.00267098	0.0144606		hyper	1.18461
1983	cg05338955	chr1	19253293	NA	-2	0.00267142	-0.0268265		hypo	-1.51175
1984	cg16600694	chr6	161678989	56895	-2	0.00267158	-0.036145	AGPAT4	hypo	-2.54999
1985	cg02102717	chr4	103748497	7323	2	0.00267251	0.0164989	UBE2D3	hyper	1.70789
1986	cg19698996	chr17	38957620	162605	2	0.00267335	0.0119773	KRT28	hyper	0.779871
1987	cg14575164	chr11	124951616	219855	2	0.00267384	0.00844105	SLC37A2	hyper	0.809063
1988	cg24029352	chr17	27223983	2319	-2	0.00267396	-0.0074426	FLOT2	hypo	-0.617615
1989	cg12804755	chr11	15796715	NA	-2	0.00267478	-0.0322463		hypo	-1.66853
1990	cg24740320	chr14	44418808	NA	-2	0.00267676	-0.0150564		hypo	-0.933747
1991	cg15411900	chr11	29315602	NA	-2	0.00267705	-0.0248604		hypo	-1.55257
1992	cg01877404	chr13	95906443	10257	-2	0.00267727	-0.0173081	ABCC4	hypo	-2.4866
1993	cg13549951	chr2	176194703	NA	-2	0.00267731	-0.0130055	AC096649.4	hypo	-1.34984
1994	cg25226066	chr18	9925588	NA	2	0.00267951	0.0404132		hyper	3.923
1995	cg04088474	chr5	38765698	NA	-2	0.00267988	-0.0260013		hypo	-2.57279
1996	cg10949491	chr11	92500633	NA	2	0.0026815	0.00964714	RP11-203F8.1	hyper	0.776237
1997	cg08228706	chr1	46496236	23139	2	0.00268361	0.01052	MAST2	hyper	0.703995
1998	cg08319312	chr12	34500811	NA	2	0.00268401	0.015643		hyper	1.43168
1999	cg21275838	chr15	59608124	NA	0	0.00268415	-0.0187468		hypo	0.448716
[truncated: 4,831 more rows]

## Sheet: S2
rank	mSite	chr	pos	entrez	signcon	randomP	randomSummary	mapGene	DM_status	MethyDiff
1	cg12795959	chr20	1569403	10326	-2	2.37183e-07	-0.0327287	SIRPB1	hypo	-2.82164
2	cg03357456	chr7	102067072	79706	-2	4.53402e-07	-0.0160504	PRKRIP1	hypo	-1.50033
3	cg21132297	chr11	43355493	8539	-2	2.24046e-06	-0.0252608	API5	hypo	-2.78422
4	cg01922603	chr8	19504047	55790	2	3.27932e-06	0.0354658	CSGALNACT1	hyper	2.72132
5	cg03409548	chr1	47082691	148932	-2	4.92241e-06	-0.0315868	MOB3C	hypo	-3.49672
6	cg27278861	chr3	127558041	11343	2	7.75029e-06	0.0223478	MGLL	hyper	2.3527
7	cg22944890	chr2	71901715	8291	2	8.09368e-06	0.013318	DYSF	hyper	0.750344
8	cg03704653	chrX	8769344	171482	-2	9.66456e-06	-0.0236009	FAM9A	hypo	-2.1681
9	cg08952227	chr16	1831606	10101	-2	1.05639e-05	-0.022051	NUBP2	hypo	-1.85063
10	cg19746753	chr14	32182518	80224	2	1.32993e-05	0.024665	NUBPL	hyper	2.50408
11	cg22609277	chr1	111746873	1117	2	1.38921e-05	0.0299536	CHI3L2	hyper	2.65669
12	cg23762263	chr2	154730326	114805	-2	1.65132e-05	-0.0259994	GALNT13	hypo	-1.92823
13	cg11079189	chr4	108910929	3033	-2	1.92825e-05	-0.0252487	HADH	hypo	-1.84984
14	cg06468208	chr11	842622	7106	2	1.94859e-05	0.0351346	TSPAN4	hyper	3.19715
15	cg01993027	chr1	29487000	6429	-2	2.37457e-05	-0.0292881	SRSF4	hypo	-2.75257
16	cg14847818	chr3	114328840	26137	2	2.57797e-05	0.0340741	ZBTB20	hyper	2.88309
17	cg22594690	chr8	121718948	6641	-2	2.95957e-05	-0.0402255	SNTB1	hypo	-2.61811
18	cg06619077	chr1	47656003	10158	-2	3.03513e-05	-0.0264235	PDZK1IP1	hypo	-2.03729
19	cg22976224	chr21	38070639	6493	2	3.05328e-05	0.0391857	SIM2	hyper	3.24056
20	cg12912245	chr7	128355632	84691	-2	3.14085e-05	-0.0151988	FAM71F1	hypo	-1.41544
21	cg11743470	chr5	74327277	51301	2	3.33628e-05	0.01451	GCNT4	hyper	1.50047
22	cg05012617	chr3	52324261	132158	2	3.62615e-05	0.0129785	GLYCTK	hyper	1.19848
23	cg13656809	chr7	137584214	64764	-2	3.73861e-05	-0.0251461	CREB3L2	hypo	-1.88893
24	cg08228724	chr1	78444087	11080	-2	3.79671e-05	-0.017007	DNAJB4	hypo	-1.58564
25	cg13206920	chr17	48046859	1748	2	4.76451e-05	0.0283468	DLX4	hyper	3.14835
26	cg26174464	chr8	24770189	4741	-2	4.91837e-05	-0.0202997	NEFM	hypo	-1.50999
27	cg04903465	chr5	180466363	153579	-2	5.07471e-05	-0.0256931	BTNL9	hypo	-2.0403
28	cg27342559	chr7	136849143	349160	-2	5.2669e-05	-0.0188224	AC009264.1	hypo	-2.08171
29	cg17401106	chr20	3650493	80332	2	5.41745e-05	0.0153847	ADAM33	hyper	1.18443
30	cg01932468	chr14	65383590	100529261	2	5.59728e-05	0.0150601	CHURC1-FNTB	hyper	1.40489
31	cg19222680	chr4	8149665	84448	2	5.95294e-05	0.0117092	ABLIM2	hyper	1.01611
32	cg14792031	chr13	41707137	89890	2	6.07285e-05	0.0658595	KBTBD6	hyper	6.44134
33	cg09990998	chr10	44100669	220992	-2	6.3472e-05	-0.0290999	ZNF485	hypo	-2.45028
34	cg05806529	chr11	1492667	81532	-2	6.72658e-05	-0.0153058	MOB2	hypo	-1.07848
35	cg25756044	chr13	111340191	79587	-2	6.7975e-05	-0.0161497	CARS2	hypo	-1.40723
36	cg01442620	chr19	33162885	84079	-2	7.81618e-05	-0.0133227	ANKRD27	hypo	-1.29319
37	cg20919556	chr6	154832050	154043	2	8.05442e-05	0.0136413	CNKSR3	hyper	1.32957
38	cg11593337	chrX	129272595	9131	-2	8.41554e-05	-0.0227182	AIFM1	hypo	-2.2397
39	cg13144588	chr19	3969950	1613	-2	8.59281e-05	-0.0237755	DAPK3	hypo	-2.33712
40	cg06761424	chrX	118284952	57481	2	8.66138e-05	0.0265058	KIAA1210	hyper	2.48731
41	cg11742479	chr1	40026520	8761	-2	8.99234e-05	-0.0407901	PABPC4	hypo	-3.77518
42	cg09650018	chr12	2645161	775	-2	9.34942e-05	-0.0165907	CACNA1C	hypo	-0.463245
43	cg05189165	chr8	96144768	79666	2	9.4978e-05	0.01711	PLEKHF2	hyper	1.85922
44	cg23749091	chr19	43774776	5678	-2	9.68308e-05	-0.019638	PSG9	hypo	-1.61101
45	cg08131309	chr15	40399131	90427	-2	9.75097e-05	-0.0264651	BMF	hypo	-1.20675
46	cg11164293	chr16	56817380	9688	2	9.76035e-05	0.0410064	NUP93	hyper	2.77279
47	cg00607919	chr2	109403071	165055	2	9.91112e-05	0.0095908	CCDC138	hyper	0.976188
48	cg06972217	chr17	1359781	1398	-2	0.000105975	-0.0233514	CRK	hypo	-2.85563
49	cg24994494	chr1	159408172	26476	2	0.000107	0.01752	OR10J1	hyper	2.05298
50	cg11844737	chrX	40037471	54880	-2	0.000111001	-0.0161495	BCOR	hypo	-1.41233
51	cg19481811	chr4	69433682	7367	-2	0.000116023	-0.0284796	UGT2B17	hypo	-2.73713
52	cg12440131	chr12	15924004	2059	-2	0.000116108	-0.0166391	EPS8	hypo	-1.6795
53	cg11994052	chr11	112916105	4684	-2	0.000117297	-0.0153672	NCAM1	hypo	-1.32315
54	cg21532792	chr10	24912704	57584	-2	0.00012638	-0.0168346	ARHGAP21	hypo	-1.64699
55	cg22404242	chr2	86668131	55818	-2	0.000128513	-0.00973837	KDM3A	hypo	-0.915078
56	cg16035285	chr15	101986673	5046	-2	0.000129891	-0.0206763	PCSK6	hypo	-1.52684
57	cg24389961	chr5	19479818	1016	-2	0.000130612	-0.0375368	CDH18	hypo	-2.73129
58	cg20264550	chr11	72380613	5138	2	0.000131175	0.0171474	PDE2A	hyper	1.07138
59	cg04163167	chr21	26768888	54072	-2	0.000135915	-0.0196895	LINC00158	hypo	-1.79119
60	cg13019317	chr21	43229202	63977	2	0.000141004	0.0139024	PRDM15	hyper	1.39633
61	cg09448716	chr22	37688145	27128	2	0.000141341	0.0139124	CYTH4	hyper	1.06889
62	cg14159522	chr1	210501936	55733	-2	0.000147932	-0.0512102	HHAT	hypo	-5.34225
63	cg01554453	chr6	132129103	5167	2	0.000148173	0.0315626	ENPP1	hyper	2.5173
64	cg05272556	chr6	34360624	11165	-2	0.000149262	-0.0307973	NUDT3	hypo	-2.61386
65	cg06898502	chr18	3410587	7050	-2	0.000151291	-0.0188633	TGIF1	hypo	-1.70367
66	cg01485506	chr6	55623820	653	2	0.000155013	0.0253928	BMP5	hyper	2.32497
67	cg20558646	chr6	32807230	6891	-2	0.00015572	-0.0117318	TAP2	hypo	-1.30832
68	cg10959198	chr15	93632896	56963	2	0.00016527	0.023214	RGMA	hyper	1.48941
69	cg22530146	chr16	88498101	84627	2	0.000168515	0.0193264	ZNF469	hyper	1.63172
70	cg04492479	chr6	161155419	5340	-2	0.000169642	-0.0189746	PLG	hypo	-1.50115
71	cg05038268	chr11	66885281	22992	-2	0.000169647	-0.0269922	KDM2A	hypo	-2.52015
72	cg03393444	chr11	47293049	8567	2	0.000172881	0.0136407	MADD	hyper	1.18888
73	cg13672136	chr3	46477681	4057	2	0.000175989	0.02187	LTF	hyper	2.5815
74	cg12777293	chr10	7860554	83860	2	0.00017749	0.0137427	TAF3	hyper	1.30561
75	cg07380200	chr15	48874903	2200	-2	0.00017929	-0.0318768	FBN1	hypo	-2.01523
76	cg19012961	chr19	52599329	284371	-2	0.00018029	-0.0327598	ZNF841	hypo	-2.54605
77	cg04539895	chr11	1219644	4586	2	0.000185035	0.0166399	MUC5AC	hyper	1.37534
78	cg25577680	chr12	133707579	7556	-2	0.000185582	-0.0374574	ZNF10	hypo	-3.39814
79	cg01529588	chr10	91136668	439996	2	0.000187586	0.0126966	IFIT1B	hyper	1.25301
80	cg26377557	chr19	18667414	79036	-2	0.000206185	-0.0158563	KXD1	hypo	-1.74628
81	cg09041756	chr7	5570314	60	2	0.000215817	0.0203246	ACTB	hyper	1.67864
82	cg26308552	chr1	207207342	79098	-2	0.000218559	-0.0223897	C1orf116	hypo	-2.29639
83	cg19417129	chr19	45459933	1209	-2	0.000219093	-0.0354335	CLPTM1	hypo	-2.76177
84	cg20018225	chr2	85555517	10618	-2	0.000219523	-0.0138345	TGOLN2	hypo	-1.41969
85	cg18461866	chr3	59996864	2272	2	0.00022017	0.0132136	FHIT	hyper	1.48665
86	cg10409341	chr15	82334984	84206	-2	0.000221692	-0.0169522	MEX3B	hypo	-1.58438
87	cg27034819	chr15	88799526	4916	2	0.000221851	0.0250169	NTRK3	hyper	2.71927
88	cg27090988	chr3	9789110	7862	-2	0.000222318	-0.0204879	BRPF1	hypo	-0.81674
89	cg26134328	chr19	50980080	112703	2	0.000222617	0.0205014	FAM71E1	hyper	1.81374
90	cg26144629	chr1	207926000	4179	-2	0.000225824	-0.0135048	CD46	hypo	-1.07728
91	cg18642567	chr14	21755798	57096	-2	0.000226199	-0.0281479	RPGRIP1	hypo	-2.03031
92	cg14176836	chr16	30484218	3683	-2	0.00022736	-0.0134688	ITGAL	hypo	-1.44014
93	cg16965475	chr1	52870119	4998	2	0.000228126	0.0324318	ORC1	hyper	2.34162
94	cg03166508	chr10	89453226	9060	-2	0.000228379	-0.0346403	PAPSS2	hypo	-3.18357
95	cg08448262	chr2	161272700	5937	-2	0.000228467	-0.0181019	RBMS1	hypo	-1.63463
96	cg18604876	chr3	5164258	55207	2	0.000228595	0.0113681	ARL8B	hyper	0.736384
97	cg02793415	chr12	5021087	3736	2	0.000228613	0.0116257	KCNA1	hyper	0.907467
98	cg00819818	chr17	38512762	5914	2	0.000230306	0.018623	RARA	hyper	1.0018
99	cg10898285	chr15	57029040	54816	2	0.000235687	0.0173234	ZNF280D	hyper	1.41192
100	cg18822432	chr12	125604789	65985	2	0.000236264	0.0133949	AACS	hyper	0.987297
101	cg02009964	chr22	29819882	162	-2	0.000236851	-0.0191867	AP1B1	hypo	-1.68299
102	cg25708981	chr5	142697868	2908	-2	0.00023869	-0.033216	NR3C1	hypo	-3.44302
103	cg20725035	chr3	148709344	2992	2	0.00023875	0.0147987	GYG1	hyper	1.12842
104	cg15701598	chr5	37478323	55100	2	0.000238775	0.0279818	WDR70	hyper	1.79835
105	cg01962517	chr7	103351918	5649	2	0.000241209	0.0308111	RELN	hyper	2.8406
106	cg05920462	chr1	161202504	9970	-2	0.000242457	-0.0120488	NR1I3	hypo	-1.29392
107	cg08173520	chr6	31869301	221527	-2	0.00024249	-0.0406775	ZBTB12	hypo	-3.21011
108	cg05744487	chr11	18720220	144110	2	0.00024288	0.0179085	TMEM86A	hyper	1.72963
109	cg11472093	chr19	54693451	79143	2	0.000245488	0.0144953	MBOAT7	hyper	1.64163
110	cg18836745	chr11	119212247	114902	2	0.000247147	0.0169237	C1QTNF5	hyper	1.66339
111	cg12504415	chr17	74722752	23210	2	0.000249723	0.0294509	JMJD6	hyper	2.1462
112	cg13361558	chr11	73359962	58473	2	0.000252904	0.0251767	PLEKHB1	hyper	1.54996
113	cg16731114	chr12	8813842	8076	2	0.000260958	0.0272157	MFAP5	hyper	2.02352
114	cg21933829	chr16	21610717	51108	-2	0.000261277	-0.019635	METTL9	hypo	-1.65216
115	cg09933429	chr8	61481213	5862	2	0.000268675	0.0125551	RAB2A	hyper	0.838574
116	cg14781905	chrX	153770313	8517	-2	0.000270075	-0.0415879	IKBKG	hypo	-3.9504
117	cg05728596	chr2	219128475	151306	2	0.000271426	0.0153936	GPBAR1	hyper	1.76485
118	cg14222861	chr8	99265098	79815	2	0.000273607	0.0389721	NIPAL2	hyper	3.69391
119	cg05671585	chr4	186064123	291	2	0.000274246	0.0244164	SLC25A4	hyper	2.66175
120	cg23703633	chr10	62135541	288	2	0.000280073	0.0141678	ANK3	hyper	0.974162
121	cg07738259	chr1	64368601	4919	-2	0.000287114	-0.0156009	ROR1	hypo	-0.509958
122	cg12754531	chr8	75912708	83690	2	0.000288707	0.0267364	CRISPLD1	hyper	0.894845
123	cg15758175	chr17	73522598	3993	-2	0.000288844	-0.0162904	LLGL2	hypo	-1.30856
124	cg03421926	chr17	34057601	91608	2	0.000291745	0.013033	RASL10B	hyper	1.20334
125	cg01343065	chr5	77891183	10184	-2	0.000301639	-0.0308747	LHFPL2	hypo	-1.77541
126	cg22463596	chr22	36904394	80020	-2	0.000302382	-0.0201607	FOXRED2	hypo	-2.21601
127	cg09425228	chr2	228678005	6364	2	0.000302816	0.0104964	CCL20	hyper	0.977976
128	cg03462706	chr7	12643514	85477	2	0.000303755	0.0214833	SCIN	hyper	2.5533
129	cg14184077	chr4	42895607	389207	2	0.000306056	0.0125348	GRXCR1	hyper	1.08942
130	cg03526356	chr1	17371376	6390	-2	0.000325572	-0.0145684	SDHB	hypo	-1.65844
131	cg09132634	chr6	32974122	3111	2	0.000326238	0.0185804	HLA-DOA	hyper	1.20885
132	cg15769237	chr19	40266318	342900	2	0.000327367	0.0255584	LEUTX	hyper	1.70351
133	cg20917554	chr6	110012378	9896	2	0.000328451	0.0356728	FIG4	hyper	2.5314
134	cg19340296	chr6	52288804	114327	-2	0.000328457	-0.0380065	EFHC1	hypo	-3.44126
135	cg24570706	chr7	157060868	9690	2	0.000329451	0.0118977	UBE3C	hyper	0.93523
136	cg02826608	chr5	14290578	7204	2	0.000331716	0.014044	TRIO	hyper	1.23951
137	cg20229025	chr11	971902	161	-2	0.000339607	-0.012049	AP2A2	hypo	-1.26011
138	cg02835343	chr8	26436718	1808	-2	0.000342672	-0.0123885	DPYSL2	hypo	-1.26892
139	cg13244315	chr1	985393	375790	2	0.000344315	0.0122093	AGRN	hyper	1.27344
140	cg11838876	chr1	75668600	204962	2	0.000347606	0.0314925	SLC44A5	hyper	2.52728
141	cg18443579	chr9	131674005	56262	-2	0.000358356	-0.0212856	LRRC8A	hypo	-1.12223
142	cg16764408	chr6	144164052	84946	2	0.000361705	0.0186488	LTV1	hyper	1.97187
143	cg24020843	chr4	102903077	55024	-2	0.000362367	-0.0259809	BANK1	hypo	-0.947451
144	cg25994871	chr7	107967614	4897	2	0.000365466	0.0207033	NRCAM	hyper	0.712994
145	cg06993118	chr5	127873980	2201	2	0.000366078	0.0437456	FBN2	hyper	4.53216
146	cg25130381	chr1	27440721	6548	-2	0.000367995	-0.00976739	SLC9A1	hypo	-0.921952
147	cg03746472	chr20	50408575	57167	-2	0.000371065	-0.0187702	SALL4	hypo	-1.78456
148	cg16368519	chr7	872104	23353	-2	0.000372952	-0.0346676	SUN1	hypo	-2.52633
149	cg12221218	chrX	37707671	6990	2	0.000379675	0.0275724	DYNLT3	hyper	2.00535
150	cg24533100	chr21	43539976	89766	2	0.000382264	0.0305476	UMODL1	hyper	2.7037
151	cg06674527	chr15	65369928	51285	2	0.000385514	0.0115507	RASL12	hyper	1.11063
152	cg02330114	chr3	43663594	55129	2	0.00038662	0.0164275	ANO10	hyper	1.43008
153	cg22647713	chr10	8095697	2625	2	0.000386621	0.024193	GATA3	hyper	2.17128
154	cg12224077	chr11	111672208	79796	-2	0.000390158	-0.0221499	ALG9	hypo	-1.87427
155	cg07648343	chr11	64886512	741	-2	0.000393728	-0.012338	ZNHIT2	hypo	-1.45786
156	cg15536580	chr3	9469703	55209	-2	0.000395594	-0.0241299	SETD5	hypo	-2.54151
157	cg10449839	chr11	64794983	29907	-2	0.000405226	-0.0301838	SNX15	hypo	-2.934
158	cg04283000	chr13	113472466	23250	-2	0.000406308	-0.0130371	ATP11A	hypo	-1.14476
159	cg21673171	chr21	38126156	3141	-2	0.000410988	-0.0127427	HLCS	hypo	-1.06675
160	cg13300098	chr9	33036573	3301	-2	0.000419112	-0.0220438	DNAJA1	hypo	-1.5453
161	cg15794769	chrX	153146118	3897	2	0.000421226	0.0265982	L1CAM	hyper	2.0636
162	cg12981595	chr17	39254427	728224	-2	0.000424897	-0.0290165	KRTAP4-8	hypo	-2.4793
163	cg09528372	chr19	41257673	284325	-2	0.000428649	-0.0087063	C19orf54	hypo	-0.775965
164	cg26484867	chr17	42522331	23131	-2	0.000430858	-0.0210364	GPATCH8	hypo	-1.58064
165	cg07072567	chr2	166095037	6326	-2	0.000430935	-0.037811	SCN2A	hypo	-3.33823
166	cg17872990	chr2	234637301	54659	-2	0.000441697	-0.0206833	UGT1A3	hypo	-1.62212
167	cg15774124	chr16	29709865	23475	-2	0.000445596	-0.0159123	QPRT	hypo	-1.4706
168	cg11568799	chr17	34258997	201299	-2	0.000447313	-0.0300346	RDM1	hypo	-2.44621
169	cg23074504	chr2	64069324	7360	2	0.000450975	0.00880758	UGP2	hyper	0.827604
170	cg06624527	chr12	6898647	920	-2	0.000457901	-0.0164012	CD4	hypo	-1.03907
171	cg10957177	chr14	20851035	7011	2	0.00046641	0.0129026	TEP1	hyper	1.44754
172	cg16873710	chr17	25868579	8844	-2	0.00047019	-0.0143604	KSR1	hypo	-1.26944
173	cg19603134	chr22	44577240	64098	-2	0.000470875	-0.0246053	PARVG	hypo	-1.9834
174	cg24318728	chr17	39649283	8689	-2	0.000471967	-0.0368252	KRT36	hypo	-3.01271
175	cg10491563	chr3	158378015	85476	2	0.000475221	0.010858	GFM1	hyper	1.08512
176	cg22682254	chr17	27573017	1411	-2	0.000483502	-0.0341208	CRYBA1	hypo	-2.77339
177	cg19020398	chr5	156886415	348938	-2	0.000484674	-0.0244713	NIPAL4	hypo	-2.28709
178	cg09734080	chr2	239334318	51665	2	0.00048968	0.0143606	ASB1	hyper	0.987982
179	cg13438543	chr5	77071525	6902	-2	0.000490658	-0.0085847	TBCA	hypo	-0.718467
180	cg14074241	chr5	158212581	1879	-2	0.000496574	-0.0227835	EBF1	hypo	-1.92827
181	cg03553080	chr16	88697695	124245	-2	0.000498138	-0.0122316	ZC3H18	hypo	-1.04188
182	cg18784929	chr11	104840256	837	-2	0.000499803	-0.016737	CASP4	hypo	-0.977584
183	cg26565406	chr7	64838793	168374	-2	0.000500989	-0.00869581	ZNF92	hypo	-0.81273
184	cg05079543	chr19	42388414	9138	2	0.000500989	0.0291133	ARHGEF1	hyper	2.66606
185	cg10038278	chr7	75551428	5447	2	0.00050732	0.0101625	POR	hyper	1.14535
186	cg05623411	chr9	14691289	340481	2	0.000507595	0.0242564	ZDHHC21	hyper	1.85492
187	cg15170442	chr8	144521607	23144	-2	0.00051488	-0.0125302	ZC3H3	hypo	-1.3271
188	cg26025557	chr3	42842344	25994	2	0.000515761	0.0167281	HIGD1A	hyper	1.41341
189	cg02528953	chr10	114840177	6934	2	0.000523827	0.0116704	TCF7L2	hyper	1.2444
190	cg10439859	chr2	227834762	652965	-2	0.000533658	-0.0238609	SNORA48	hypo	-2.20822
191	cg16994082	chr5	175834967	1212	2	0.000534	0.0143545	CLTB	hyper	1.09342
192	cg22167789	chr19	1754780	390874	-2	0.000542339	-0.0213608	ONECUT3	hypo	-1.27099
193	cg15799397	chr9	139638410	414332	2	0.000543719	0.0139014	LCN10	hyper	1.4387
194	cg09547099	chr5	167718982	23286	2	0.00054489	0.0110285	WWC1	hyper	0.979548
195	cg10818272	chr1	220263189	10380	-2	0.000546382	-0.0117536	BPNT1	hypo	-1.00658
196	cg24717751	chr12	59989671	9194	2	0.000546574	0.0130717	SLC16A7	hyper	1.09492
197	cg16440661	chr6	107964365	55084	-2	0.000548249	-0.0226117	SOBP	hypo	-2.0407
198	cg01631408	chr1	248437212	391195	-2	0.000550474	-0.0138001	OR2T33	hypo	-1.41053
199	cg02870829	chr2	40740063	6546	2	0.000554215	0.0138408	SLC8A1	hyper	1.43485
200	cg00283283	chr5	140891767	56105	2	0.000555558	0.0114546	PCDHGA11	hyper	0.693143
201	cg24126670	chr8	22424732	10174	2	0.000557586	0.010921	SORBS3	hyper	1.09741
202	cg01381374	chr7	93474158	2792	-2	0.000558583	-0.0182316	GNGT1	hypo	-1.77079
203	cg05834951	chr13	47425962	100874082	2	0.000558647	0.0107493	HTR2A-AS1	hyper	1.0162
204	cg03990903	chr7	44789118	83637	-2	0.000559831	-0.0109358	ZMIZ2	hypo	-1.02664
205	cg18075627	chr12	120150487	11113	2	0.000562467	0.0105983	CIT	hyper	1.07856
206	cg13301014	chr19	38754768	10653	-2	0.000569135	-0.0155159	SPINT2	hypo	-0.551979
207	cg08478621	chr3	183723836	100873982	-2	0.000571685	-0.0326239	ABCC5-AS1	hypo	-1.82123
208	cg22981687	chr1	148559468	284565	-2	0.000574343	-0.010319	NBPF15	hypo	-1.00401
209	cg08898622	chr4	40062021	55728	2	0.000574731	0.0133564	N4BP2	hyper	1.27689
210	cg00511220	chr9	100836035	54187	2	0.000575882	0.0152318	NANS	hyper	1.3353
211	cg01554355	chr10	134360040	3632	-2	0.000579467	-0.0104731	INPP5A	hypo	-1.1351
212	cg02466190	chr3	58201813	1776	-2	0.000584321	-0.0163178	DNASE1L3	hypo	-1.66226
213	cg04835068	chr22	31957393	9814	-2	0.000585451	-0.0152252	SFI1	hypo	-1.20035
214	cg13882278	chr10	23983498	56243	-2	0.000588277	-0.0264308	KIAA1217	hypo	-2.38341
215	cg25269276	chr15	81612653	80765	2	0.000593361	0.0106633	STARD5	hyper	1.22651
216	cg00267274	chr7	5806497	54476	2	0.000596595	0.0143955	RNF216	hyper	1.31117
217	cg12318400	chr11	10472159	272	-2	0.000596871	-0.0338407	AMPD3	hypo	-2.9668
218	cg03525145	chr6	160146131	9589	2	0.000600471	0.0102767	WTAP	hyper	0.820811
219	cg07136054	chr4	74486177	166824	-2	0.000601361	-0.0216135	RASSF6	hypo	-2.04396
220	cg01486558	chr3	42132870	22906	-2	0.000601687	-0.0240348	TRAK1	hypo	-1.16445
221	cg18629999	chr5	76327008	55109	-2	0.000607927	-0.0158223	AGGF1	hypo	-1.17238
222	cg09779280	chr4	166247527	6307	2	0.000612054	0.0289229	MSMO1	hyper	2.39057
223	cg09938226	chrX	37641307	1536	-2	0.000613746	-0.0118067	CYBB	hypo	-1.15654
224	cg25395188	chr11	60897782	55048	-2	0.00062115	-0.0289735	VPS37C	hypo	-1.899
225	cg26036466	chr6	111301798	84154	2	0.000623209	0.0149162	RPF2	hyper	0.966553
226	cg06054963	chr11	65657880	11007	2	0.000627903	0.0342928	CCDC85B	hyper	3.26719
227	cg00672930	chr8	130585711	137196	-2	0.000630376	-0.019246	CCDC26	hypo	-1.80617
228	cg25557827	chr9	35080143	2189	-2	0.000637604	-0.0182656	FANCG	hypo	-1.61685
229	cg08709097	chrX	49774422	1184	2	0.000642109	0.0134687	CLCN5	hyper	0.816494
230	cg15797223	chr14	104551994	374569	2	0.000642683	0.0178261	ASPG	hyper	1.60533
231	cg01910741	chr6	36843333	51645	-2	0.000644638	-0.0158385	PPIL1	hypo	-0.949498
232	cg22460989	chr16	73049971	463	2	0.000647647	0.010776	ZFHX3	hyper	0.719816
233	cg25005279	chr10	135113451	10844	-2	0.000649364	-0.0131443	TUBGCP2	hypo	-1.37464
234	cg04147428	chr7	116339103	4233	-2	0.000651156	-0.0386874	MET	hypo	-2.21313
235	cg26869888	chr1	52521046	91408	2	0.000651577	0.0525548	BTF3L4	hyper	5.10355
236	cg23216963	chr5	113767813	3781	2	0.00065687	0.0173846	KCNN2	hyper	0.997495
237	cg00491607	chr12	89918749	8693	2	0.000657892	0.0182281	GALNT4	hyper	1.73846
238	cg18034799	chr1	26332370	677765	2	0.000658833	0.0135227	SCARNA18	hyper	0.829411
239	cg15672928	chrX	109280503	84187	2	0.000664576	0.0119405	TMEM164	hyper	0.883664
240	cg19370760	chr11	16813322	144100	-2	0.000666386	-0.0332199	PLEKHA7	hypo	-2.34214
241	cg19848140	chr2	168822706	27347	-2	0.000671695	-0.0204171	STK39	hypo	-2.24025
242	cg22376872	chr14	93135107	79890	2	0.000673198	0.0123627	RIN3	hyper	0.821883
243	cg00469867	chr4	39062421	51088	2	0.000674228	0.0205799	KLHL5	hyper	1.77463
244	cg22081355	chr19	17186472	93323	2	0.000678406	0.0295312	HAUS8	hyper	2.26208
245	cg25003427	chr6	36357539	51513	2	0.000681078	0.0167275	ETV7	hyper	1.4719
246	cg06468969	chr17	65373914	26207	-2	0.00068122	-0.0201695	PITPNC1	hypo	-2.4263
247	cg02607779	chr2	208030673	8609	2	0.000682526	0.0126992	KLF7	hyper	1.03162
248	cg23194024	chr17	38278610	339287	-2	0.000688436	-0.0317604	MSL1	hypo	-3.58197
249	cg10586471	chr14	96181835	8115	2	0.000694767	0.0120208	TCL1A	hyper	1.30529
250	cg20859127	chr2	66758571	4211	2	0.000695535	0.01763	MEIS1	hyper	1.01075
251	cg00158654	chr1	192285333	431704	2	0.000701807	0.0155165	RGS21	hyper	1.34667
252	cg25733543	chr1	44431591	9670	-2	0.000703165	-0.0118999	IPO13	hypo	-1.01978
253	cg12666727	chr1	42128487	59269	-2	0.000706652	-0.0185112	HIVEP3	hypo	-1.50555
254	cg02939404	chr12	81100762	4618	2	0.000707372	0.0219516	MYF6	hyper	2.03798
255	cg11260904	chr5	134872029	4762	-2	0.000713781	-0.0376024	NEUROG1	hypo	-3.34925
256	cg05977191	chr7	107220345	55973	2	0.0007147	0.0416649	BCAP29	hyper	3.66267
257	cg09820568	chr11	7677994	8495	2	0.000714971	0.0148746	PPFIBP2	hyper	1.2321
258	cg06938478	chr8	95805802	286148	-2	0.000716734	-0.0331582	DPY19L4	hypo	-3.74322
259	cg19683800	chr17	61518354	1534	-2	0.000721536	-0.0127173	CYB561	hypo	-1.07496
260	cg10196289	chr8	59572185	8439	-2	0.000722304	-0.00827593	NSMAF	hypo	-0.7087
261	cg18489232	chr14	20799557	57820	-2	0.000722345	-0.0373571	CCNB1IP1	hypo	-3.75952
262	cg06603113	chr14	36003367	84684	-2	0.000726649	-0.0215398	INSM2	hypo	-2.16356
263	cg06094745	chr2	240118084	9759	2	0.000728384	0.0304826	HDAC4	hyper	1.4863
264	cg11195127	chr9	88659238	51280	2	0.000732025	0.0133793	GOLM1	hyper	1.18194
265	cg06627825	chr2	68290170	10438	-2	0.000735033	-0.0311828	C1D	hypo	-2.37489
266	cg10523757	chr17	15602884	57335	-2	0.000736148	-0.0244198	ZNF286A	hypo	-2.12026
267	cg23672425	chr1	11249037	10218	-2	0.000743084	-0.0204867	ANGPTL7	hypo	-1.04385
268	cg07586014	chr9	132564116	27348	-2	0.000746946	-0.0207279	TOR1B	hypo	-1.83302
269	cg24891702	chr6	30875881	2968	-2	0.000747619	-0.00883127	GTF2H4	hypo	-0.953649
270	cg16701121	chr9	21227459	3451	-2	0.000748313	-0.035419	IFNA17	hypo	-2.5389
271	cg06771395	chr8	30671824	5516	-2	0.000752677	-0.0154105	PPP2CB	hypo	-1.2546
272	cg09413313	chr11	28131866	196074	-2	0.000753635	-0.0271474	METTL15	hypo	-2.97919
273	cg22924585	chr19	14183212	100507373	-2	0.000755629	-0.00887744	AC022098.1	hypo	-0.813967
274	cg23302638	chr17	76210176	332	2	0.000755964	0.0285618	BIRC5	hyper	2.92609
275	cg14356801	chr5	148651259	134265	2	0.000757022	0.021434	AFAP1L1	hyper	2.14699
276	cg00386405	chr19	30863275	9745	-2	0.000757684	-0.015277	ZNF536	hypo	-0.933141
277	cg15356370	chrX	49461683	8712	-2	0.000758401	-0.0240617	PAGE1	hypo	-1.93122
278	cg17896229	chr20	5294595	128674	-2	0.000764069	-0.017208	PROKR2	hypo	-1.2101
279	cg13033626	chr12	7342228	5830	2	0.000768078	0.0242007	PEX5	hyper	1.95545
280	cg16895165	chr2	85629337	822	2	0.000771011	0.0161148	CAPG	hyper	1.54758
281	cg19379712	chr8	100559744	157680	-2	0.000773498	-0.0333737	VPS13B	hypo	-3.48035
282	cg19628046	chr18	33552617	83608	-2	0.000774428	-0.0275578	C18orf21	hypo	-2.26807
283	cg08153595	chr17	80859477	6904	-2	0.000774751	-0.0140117	TBCD	hypo	-0.986961
284	cg02639283	chr7	132720139	54927	-2	0.000777751	-0.0187156	CHCHD3	hypo	-1.57324
285	cg27310485	chr1	153536563	6273	2	0.000783218	0.0109421	S100A2	hyper	1.03956
286	cg22276227	chr17	18082735	51168	2	0.000787807	0.0141357	MYO15A	hyper	1.26918
287	cg17152693	chr4	186544755	8470	-2	0.000790743	-0.0215059	SORBS2	hypo	-2.00685
288	cg05375333	chr12	99549023	56899	-2	0.000793455	-0.0200002	ANKS1B	hypo	-1.43401
289	cg26363168	chr6	79788481	55023	2	0.000795518	0.0174125	PHIP	hyper	0.510941
290	cg15673955	chr2	173787028	11069	2	0.000800967	0.0207645	RAPGEF4	hyper	0.726833
291	cg17567838	chr6	33167488	7922	-2	0.000803046	-0.0199487	SLC39A7	hypo	-1.40173
292	cg22018621	chr2	72441974	23233	-2	0.000807093	-0.0218874	EXOC6B	hypo	-2.3102
293	cg26774164	chr15	74527185	80125	2	0.000812356	0.0118427	CCDC33	hyper	1.10434
294	cg18347642	chr4	21950766	80333	-2	0.000817828	-0.0202089	KCNIP4	hypo	-2.26819
295	cg23670932	chr3	194406450	131583	-2	0.000820043	-0.0442263	FAM43A	hypo	-3.74852
296	cg08987251	chr16	58769104	2806	-2	0.000820966	-0.0156405	GOT2	hypo	-1.57695
297	cg26105764	chr3	73059160	151987	2	0.000822936	0.0116838	PPP4R2	hyper	1.23563
298	cg03988532	chr1	6211702	26038	2	0.00082487	0.0153068	CHD5	hyper	1.3107
299	cg01066936	chr22	41776843	7008	-2	0.000825358	-0.0148914	TEF	hypo	-0.85959
300	cg03217360	chr14	101438430	767593	-2	0.000827185	-0.0120283	SNORD114-15	hypo	-0.886404
301	cg07979579	chr13	50487953	57213	-2	0.000828278	-0.0184027	SPRYD7	hypo	-2.30569
302	cg13335447	chr12	57853735	2735	2	0.000836641	0.012575	GLI1	hyper	1.25693
303	cg04074889	chr1	85935147	23576	-2	0.000837133	-0.0167366	DDAH1	hypo	-1.46514
304	cg04868197	chr8	71183904	10499	-2	0.000838084	-0.0324325	NCOA2	hypo	-3.20583
305	cg04839196	chr13	77563825	1203	-2	0.000838239	-0.0372697	CLN5	hypo	-3.78992
306	cg23740882	chr20	44098387	10406	-2	0.000840327	-0.0136866	WFDC2	hypo	-0.510047
307	cg01584760	chr2	38296474	1545	-2	0.000843726	-0.012816	CYP1B1	hypo	-0.980168
308	cg22016779	chr2	230452311	92737	-2	0.000845393	-0.0152344	DNER	hypo	-1.39325
309	cg18012571	chr6	167538101	1235	-2	0.000847684	-0.0130673	CCR6	hypo	-1.41182
310	cg01981181	chr12	49500773	55716	2	0.000863109	0.0109228	LMBR1L	hyper	0.749493
311	cg13156198	chr9	136007255	5900	2	0.000864257	0.00999021	RALGDS	hyper	0.755704
312	cg17384417	chr8	139927512	169044	-2	0.000864433	-0.0199911	COL22A1	hypo	-1.62872
313	cg00559234	chr1	9885909	22883	-2	0.000866472	-0.0312451	CLSTN1	hypo	-2.55404
314	cg20118250	chr1	112094959	5906	-2	0.000866673	-0.0159767	RAP1A	hypo	-1.65642
315	cg27000627	chr3	46608348	79442	-2	0.000869121	-0.0160852	LRRC2	hypo	-1.05331
316	cg16951092	chr2	165773889	151258	-2	0.000877631	-0.0296139	SLC38A11	hypo	-2.48742
317	cg05101231	chr3	51593459	23132	2	0.000880805	0.025541	RAD54L2	hyper	2.11799
318	cg24048921	chr22	41074275	2847	-2	0.000886688	-0.0124152	MCHR1	hypo	-1.48668
319	cg21604516	chr8	30890469	29942	2	0.000886998	0.0141722	PURG	hyper	1.06199
320	cg09203526	chr11	113186910	54970	2	0.000892762	0.0256789	TTC12	hyper	1.77043
321	cg14552882	chr8	93091082	862	-2	0.000904777	-0.0316247	RUNX1T1	hypo	-3.00774
322	cg07139440	chr1	151030981	56882	-2	0.000907947	-0.0155581	CDC42SE1	hypo	-0.831774
323	cg21685387	chr2	70190408	151516	2	0.000910779	0.01017	ASPRV1	hyper	0.915098
324	cg09062977	chr20	48151038	5740	-2	0.000913686	-0.0207172	PTGIS	hypo	-1.44871
325	cg13709858	chr22	31226258	23762	-2	0.000932013	-0.013548	OSBP2	hypo	-1.23924
326	cg05365942	chr14	64541738	23224	2	0.000932021	0.0191068	SYNE2	hyper	1.73031
327	cg16022555	chr17	43394535	9020	-2	0.000932266	-0.0322495	MAP3K14	hypo	-3.21721
328	cg24341612	chr20	18443888	55184	2	0.000935255	0.0114646	DZANK1	hyper	1.04879
329	cg20116808	chr20	4989432	9962	2	0.000935913	0.0128526	SLC23A2	hyper	1.13986
330	cg07301180	chr11	44971894	9537	2	0.00094149	0.023701	TP53I11	hyper	2.63393
331	cg08076100	chr12	55758751	390323	2	0.000952153	0.0215578	OR6C75	hyper	1.74054
332	cg22032803	chr3	98250613	2838	-2	0.000953033	-0.0166765	GPR15	hypo	-1.14244
333	cg13508949	chr4	166131313	11275	2	0.00095351	0.0167549	KLHL2	hyper	1.06752
334	cg11523681	chr9	4152699	169792	2	0.000953842	0.0141975	GLIS3	hyper	0.990066
335	cg01807737	chr6	33246895	9277	2	0.000966864	0.0123974	WDR46	hyper	1.03768
336	cg24603963	chr8	22434928	64236	2	0.000975074	0.0131776	PDLIM2	hyper	1.11945
337	cg23461604	chr12	49239381	9416	2	0.00097555	0.0106311	DDX23	hyper	1.17439
338	cg12605655	chr16	49773233	23090	2	0.00097573	0.0188089	ZNF423	hyper	0.89175
339	cg11768833	chr9	13140958	8777	2	0.000984941	0.0183465	MPDZ	hyper	0.350002
340	cg13537968	chr1	87170191	51100	2	0.00098815	0.0153834	SH3GLB1	hyper	1.4081
341	cg12034791	chr15	41056294	2644	-2	0.000990091	-0.0173795	GCHFR	hypo	-2.24474
342	cg11418988	chr8	11142492	66036	-2	0.000991083	-0.00781662	MTMR9	hypo	-0.658235
343	cg03195100	chr1	209941780	80342	2	0.000991795	0.0155417	TRAF3IP3	hyper	1.32353
344	cg15317927	chrX	38665168	58526	-2	0.000993571	-0.0276352	MID1IP1	hypo	-2.57118
345	cg02233275	chr1	28961119	6883	2	0.000999254	0.0150833	TAF12	hyper	1.57222
346	ch.11.997072R	chr11	47659584	23788	-2	0.00100171	-0.0290127	MTCH2	hypo	-2.46228
347	cg19447956	chr5	41739046	5019	-2	0.0010066	-0.0149415	OXCT1	hypo	-1.53568
348	cg20521882	chr11	34196869	25841	2	0.00101303	0.0101914	ABTB2	hyper	0.839249
349	cg07903144	chr6	33358872	3833	2	0.00101373	0.0167198	KIFC1	hyper	1.46232
350	cg08415592	chr22	36648973	8542	-2	0.0010219	-0.0306886	APOL1	hypo	-3.09704
351	cg01699524	chr5	7869638	4552	2	0.00102689	0.0138364	MTRR	hyper	0.900384
352	cg08237348	chr6	38684210	1769	2	0.00103884	0.0110827	DNAH8	hyper	1.15595
353	cg16762000	chr1	44911569	55182	2	0.00103886	0.0196731	RNF220	hyper	1.59513
354	cg12393795	chr12	2792443	100652846	-2	0.00103958	-0.0210264	CACNA1C-AS1	hypo	-1.30246
355	cg25163086	chr11	115127192	23705	-2	0.0010405	-0.0176639	CADM1	hypo	-1.27391
356	cg24877937	chr8	103668141	7071	2	0.00105641	0.0228232	KLF10	hyper	1.97389
357	cg04859706	chr4	30721997	5099	-2	0.00105804	-0.0169665	PCDH7	hypo	-1.75584
358	cg20748537	chr22	19905962	10587	2	0.00106809	0.0135583	TXNRD2	hyper	1.61559
359	cg24535234	chr17	6939145	201232	2	0.00107894	0.0274919	SLC16A13	hyper	2.4849
360	cg02544380	chr1	206946134	3586	2	0.00108608	0.00997912	IL10	hyper	0.742009
361	cg17886847	chr14	23045367	1603	2	0.00108747	0.0155742	DAD1	hyper	1.32388
362	cg26679428	chr8	67624417	23678	-2	0.00108819	-0.025561	SGK3	hypo	-1.54449
363	cg05583848	chr6	35265411	50619	-2	0.00109105	-0.0181097	DEF6	hypo	-0.92599
364	cg21173157	chr2	70315791	5093	2	0.00109128	0.0129052	PCBP1	hyper	1.00149
365	cg18457461	chr2	11369019	9475	2	0.00109448	0.0162849	ROCK2	hyper	1.52871
366	cg01440371	chr1	60009277	55277	-2	0.00110209	-0.022103	FGGY	hypo	-1.36674
367	cg11190071	chr17	1958851	3090	-2	0.00110382	-0.0265443	HIC1	hypo	-2.25225
368	cg19134305	chr21	43737154	7033	2	0.00110512	0.0131683	TFF3	hyper	1.23843
369	cg14286439	chr22	43116946	53947	2	0.00110926	0.0141328	A4GALT	hyper	1.31026
370	cg27450867	chr22	42335021	79019	-2	0.00111084	-0.0200776	CENPM	hypo	-1.55772
371	cg24659224	chr7	768140	5575	-2	0.0011116	-0.0119969	PRKAR1B	hypo	-0.712307
372	cg14693555	chr16	49315752	869	-2	0.00111419	-0.0164182	CBLN1	hypo	-1.72009
373	cg18560720	chr2	96952519	23020	-2	0.00111737	-0.015111	SNRNP200	hypo	-1.71116
374	cg10316372	chr20	45882509	23613	-2	0.00111945	-0.00969084	ZMYND8	hypo	-1.02328
375	cg15047502	chr6	33132996	1302	-2	0.0011263	-0.0197034	COL11A2	hypo	-1.6875
376	cg16181315	chr1	6687052	90326	2	0.00112912	0.0145228	THAP3	hyper	1.10117
377	cg03556426	chr7	84627063	223117	-2	0.00113154	-0.0283144	SEMA3D	hypo	-2.80129
378	cg05141871	chr11	67071492	54961	-2	0.00113626	-0.0207177	SSH3	hypo	-1.47836
379	cg21566780	chr12	30908115	65981	-2	0.00114272	-0.0189561	CAPRIN2	hypo	-1.28388
380	cg14671017	chr20	58630779	284756	2	0.00114421	0.0126496	C20orf197	hyper	1.38527
381	cg08956917	chr19	17954247	3718	2	0.00115008	0.0101158	JAK3	hyper	0.607868
382	cg16024058	chr7	16570490	100506049	-2	0.00115379	-0.0115568	LRRC72	hypo	-0.901732
383	cg00401660	chr3	194072333	1370	2	0.00115598	0.0110601	CPN2	hyper	0.975363
384	cg17706068	chr6	56124737	81578	-2	0.00116337	-0.0207046	COL21A1	hypo	-1.37505
385	cg00319595	chr16	75300861	9564	2	0.00116423	0.0157598	BCAR1	hyper	1.43844
386	cg23497501	chr2	96012595	30818	2	0.00116629	0.0253179	KCNIP3	hyper	2.38157
387	cg12873610	chr17	27044322	83871	-2	0.00116871	-0.0137221	RAB34	hypo	-0.969832
388	cg13707960	chr3	196665548	22916	-2	0.00117475	-0.0159281	NCBP2	hypo	-1.44675
389	cg10730816	chr10	82117858	143241	2	0.00118018	0.0112772	DYDC1	hyper	0.6781
390	cg16734967	chrX	15620103	59272	2	0.00118119	0.0266507	ACE2	hyper	2.5554
391	cg16786341	chr12	10022495	9976	2	0.00118301	0.0638379	CLEC2B	hyper	5.35926
392	cg19768533	chr21	45153488	8566	-2	0.00118591	-0.021995	PDXK	hypo	-1.12793
393	cg04498650	chr12	78240776	89795	-2	0.00118682	-0.0189885	NAV3	hypo	-1.7504
394	cg20502977	chr2	238235136	1293	-2	0.00118795	-0.0245708	COL6A3	hypo	-1.83042
395	cg19509125	chr4	87343777	5602	-2	0.00119224	-0.0119371	MAPK10	hypo	-1.165
396	cg23384620	chrX	103810458	26280	-2	0.00119758	-0.00864379	IL1RAPL2	hypo	-0.898593
397	cg19521927	chr1	20395367	5322	2	0.00120118	0.011116	PLA2G5	hyper	1.0038
398	cg19468925	chr22	19466859	8318	2	0.00120739	0.0096813	CDC45	hyper	0.614098
399	cg09701743	chr7	138776650	56829	-2	0.00121231	-0.0153399	ZC3HAV1	hypo	-1.53199
400	cg04940776	chr16	29874983	10423	-2	0.00121396	-0.00684859	CDIPT	hypo	-0.575893
401	cg07983706	chr1	180123940	5768	2	0.00121723	0.0219167	QSOX1	hyper	2.33265
402	cg10781276	chr20	39946942	23051	2	0.0012179	0.0129645	ZHX3	hyper	1.06943
403	cg09889646	chr2	48692092	129285	2	0.00122557	0.0190263	PPP1R21	hyper	1.55362
404	cg15207619	chr13	49975643	81617	-2	0.00122743	-0.0220227	CAB39L	hypo	-1.05358
405	cg05362860	chr16	50320692	113	2	0.00123164	0.00960094	ADCY7	hyper	0.77162
406	cg19241807	chr2	25392556	5443	2	0.00123487	0.0118945	POMC	hyper	0.908837
407	cg18332724	chr18	43309187	6563	-2	0.00124701	-0.0170527	SLC14A1	hypo	-1.62856
408	cg10352881	chr16	89884559	2175	2	0.00125187	0.0125137	FANCA	hyper	1.12133
409	cg14588132	chr3	57828337	7871	2	0.00125226	0.015552	SLMAP	hyper	1.53837
410	cg03464685	chr11	125439445	9538	2	0.00125282	0.0200592	EI24	hyper	2.09635
411	cg17063742	chr11	78063473	9846	-2	0.00125336	-0.0197915	GAB2	hypo	-1.5459
412	cg02026377	chr4	56719660	55763	-2	0.00125375	-0.0327537	EXOC1	hypo	-3.37077
413	cg16900796	chr19	10755136	57153	-2	0.00125675	-0.0211747	SLC44A2	hypo	-1.27533
414	cg14319842	chr11	129734478	4798	2	0.00125773	0.0146408	NFRKB	hyper	1.27596
415	cg11480134	chr18	21013523	85019	2	0.00126704	0.0123226	TMEM241	hyper	1.39175
416	cg14976592	chr1	65886160	54741	2	0.00126924	0.0120246	LEPROT	hyper	1.13195
417	cg04582424	chr1	203764710	100381270	2	0.00127046	0.0102713	ZBED6	hyper	0.622295
418	cg01100984	chr10	103454967	6468	-2	0.00127445	-0.00869451	FBXW4	hypo	-0.798375
419	cg05706594	chr1	26015454	57134	-2	0.00127512	-0.017952	MAN1C1	hypo	-1.61071
420	cg27664689	chr2	152830665	785	2	0.00127626	0.0385975	CACNB4	hyper	2.64805
421	cg09134499	chr16	966362	64788	-2	0.00127936	-0.0210867	LMF1	hypo	-1.74844
422	cg16181943	chr1	39861185	23499	-2	0.00128354	-0.0285572	MACF1	hypo	-1.19288
423	cg05219996	chr14	64972050	7597	2	0.00128468	0.0401583	ZBTB25	hyper	3.46289
424	cg14519952	chr12	124491432	144348	2	0.0012864	0.0419911	ZNF664	hyper	4.13828
425	cg15305633	chr20	45319350	112858	2	0.00130331	0.0255875	TP53RK	hyper	1.83966
426	cg25996646	chr6	71136664	57579	2	0.0013049	0.020813	FAM135A	hyper	1.69823
427	cg08439244	chr15	91641719	9899	2	0.00130673	0.017605	SV2B	hyper	1.70221
428	cg01263833	chr10	29811892	6840	2	0.00131005	0.0193633	SVIL	hyper	0.772206
429	cg20727729	chr22	25240653	129049	2	0.00132368	0.0110057	SGSM1	hyper	0.969054
430	cg06698292	chr3	160113492	57560	-2	0.00132629	-0.0235714	IFT80	hypo	-1.62423
431	cg04439600	chr1	3424477	1953	2	0.00132648	0.0169354	MEGF6	hyper	1.08733
432	cg13591056	chr15	75354471	60490	2	0.00133112	0.00883022	PPCDC	hyper	0.70097
433	cg11246349	chr1	198498227	127124	-2	0.001345	-0.0208728	ATP6V1G3	hypo	-2.43125
434	cg06488339	chr1	70697223	9295	2	0.00135171	0.0131185	SRSF11	hyper	1.24168
435	cg16071496	chr13	75975619	9882	2	0.00135747	0.0143817	TBC1D4	hyper	0.780882
436	cg09851541	chr9	15211708	158219	-2	0.00136717	-0.0244979	TTC39B	hypo	-2.27228
437	cg13257044	chr4	1714050	7884	-2	0.00136832	-0.0286183	SLBP	hypo	-2.05128
438	cg09037726	chr4	76995173	419	2	0.00137067	0.0176735	ART3	hyper	1.99909
439	cg23080908	chr3	65580091	9223	2	0.00137701	0.0187549	MAGI1	hyper	1.05397
440	cg00223564	chr15	44956213	80208	2	0.0013803	0.0124614	SPG11	hyper	1.16263
441	cg03043267	chrX	15809023	8233	-2	0.00138209	-0.0419422	ZRSR2	hypo	-4.24583
442	cg24214168	chr3	111259879	10225	-2	0.00138768	-0.0198591	CD96	hypo	-1.96816
443	cg27216636	chr5	149339132	1836	-2	0.00138962	-0.0264198	SLC26A2	hypo	-2.32993
444	cg10274502	chr1	16173759	23013	-2	0.0013945	-0.0115012	SPEN	hypo	-1.19358
445	cg01660591	chr1	12258574	7133	2	0.00139771	0.015548	TNFRSF1B	hyper	1.61223
446	cg05129568	chr6	30708009	10211	2	0.00139805	0.0096028	FLOT1	hyper	0.864702
447	cg12031840	chr11	36311375	29099	-2	0.00140132	-0.0151425	COMMD9	hypo	-0.830615
448	cg01571498	chr10	81678855	8512	-2	0.00140719	-0.0234389	MBL1P	hypo	-1.45689
449	cg00138766	chr8	27729073	286133	2	0.00140843	0.011262	SCARA5	hyper	0.965639
450	cg15636792	chr21	47552628	1292	2	0.00140912	0.0127745	COL6A2	hyper	1.23076
451	cg18086643	chr1	90190309	84230	-2	0.00141046	-0.0277438	LRRC8C	hypo	-1.60745
452	cg15263617	chr20	5574362	56261	2	0.00141071	0.0113761	GPCPD1	hyper	0.62048
453	cg13965908	chr11	70129690	100313770	2	0.00141562	0.0107458	MIR548K	hyper	0.951637
454	cg06712651	chr12	66351869	8091	-2	0.00142019	-0.0186964	HMGA2	hypo	-1.61652
455	cg00997411	chr1	205290916	81788	-2	0.00142545	-0.0200807	NUAK2	hypo	-2.20951
456	cg10549338	chr5	666276	55722	2	0.00142625	0.00649212	CEP72	hyper	0.621005
457	cg19244855	chr19	3029152	7089	2	0.00142727	0.0323751	TLE2	hyper	3.06932
458	cg00545756	chr20	30132151	81502	-2	0.00143171	-0.0190348	HM13	hypo	-1.11543
459	cg15480336	chr15	74465558	3671	-2	0.00143218	-0.0326843	ISLR	hypo	-2.60997
460	cg12485323	chr19	55812681	84446	2	0.00144382	0.0211906	BRSK1	hyper	1.00069
461	cg01190276	chr3	24284272	7068	2	0.00144451	0.0186432	THRB	hyper	0.639071
462	cg12692263	chr6	131292672	2037	2	0.00145582	0.0111756	EPB41L2	hyper	1.18715
463	cg03604827	chr16	2076730	9351	-2	0.00146416	-0.0165114	SLC9A3R2	hypo	-1.63868
464	cg04408266	chr1	212457538	5525	-2	0.0014666	-0.0280905	PPP2R5A	hypo	-3.49268
465	cg04029502	chr6	137495810	116379	2	0.00147133	0.016617	IL22RA2	hyper	1.80264
466	cg03493260	chr21	30389043	10069	2	0.0014737	0.00951411	RWDD2B	hyper	0.645449
467	cg11592216	chr2	233924578	3635	2	0.00148068	0.0114848	INPP5D	hyper	0.948948
468	cg17003248	chrX	153669049	2664	-2	0.00148174	-0.0163192	GDI1	hypo	-1.76195
469	cg17307961	chr3	58573008	11170	-2	0.00148265	-0.0137492	FAM107A	hypo	-0.857582
470	cg17807806	chr4	155257112	54798	2	0.00149092	0.0118711	DCHS2	hyper	1.19704
471	cg19344520	chrX	18690398	6247	2	0.00149951	0.0127734	RS1	hyper	1.19297
472	cg19407252	chr8	145016746	5339	-2	0.00150635	-0.0300753	PLEC	hypo	-0.20383
473	cg26935102	chr1	145470946	284615	-2	0.00150667	-0.0218352	ANKRD34A	hypo	-1.10857
474	cg19488149	chr6	89322387	8732	2	0.00151211	0.0127208	RNGTT	hyper	1.13268
475	cg16803088	chr12	118407229	283455	2	0.00151596	0.0280691	KSR2	hyper	1.459
476	cg02267894	chr9	124921333	254956	-2	0.00152221	-0.0219202	MORN5	hypo	-2.13131
477	cg20477147	chr20	57265991	79716	-2	0.0015236	-0.0228989	NPEPL1	hypo	-2.2064
478	cg21690620	chr6	43044355	5754	-2	0.00152683	-0.0164012	PTK7	hypo	-1.36023
479	cg10154826	chr6	17600994	51439	2	0.00153273	0.00814073	FAM8A1	hyper	0.66929
480	cg02755935	chr19	44119993	126299	2	0.00153355	0.013033	ZNF428	hyper	1.14847
481	cg13967697	chr5	49733066	133418	-2	0.00153658	-0.0294267	EMB	hypo	-3.33819
482	cg22552433	chr15	31362816	4308	2	0.00153946	0.0116242	TRPM1	hyper	1.42549
483	cg17852558	chr13	103495908	2073	-2	0.00154332	-0.0151406	ERCC5	hypo	-1.32467
484	cg17119919	chr10	126256218	64077	2	0.00154964	0.0143422	LHPP	hyper	1.03646
485	cg23902435	chr19	45932268	2067	-2	0.00155053	-0.0240316	ERCC1	hypo	-2.06406
486	cg24234895	chr3	111471037	90102	-2	0.00155898	-0.0324493	PHLDB2	hypo	-2.63004
487	cg07955424	chr1	53905934	163742	2	0.00155922	0.0178594	SLC25A3P1	hyper	1.77748
488	cg04876855	chr16	81026117	56942	-2	0.00156302	-0.0146056	CMC2	hypo	-1.31201
489	cg04908254	chr16	50395801	29117	-2	0.00156718	-0.0336424	BRD7	hypo	-2.93083
490	cg07422760	chr19	46234110	23403	2	0.00157564	0.0276377	FBXO46	hyper	2.96504
491	cg27235315	chr1	223853928	388743	-2	0.00158108	-0.0162377	CAPN8	hypo	-0.366579
492	cg01896152	chr1	178738499	55103	-2	0.00158627	-0.0137381	RALGPS2	hypo	-1.44021
493	cg07747986	chr14	73602962	5663	2	0.00158895	0.0180403	PSEN1	hyper	1.22895
494	cg07016356	chr2	219032435	3577	-2	0.00159472	-0.0158053	CXCR1	hypo	-1.52123
495	cg26104541	chr7	21788477	8701	2	0.00159595	0.00921526	DNAH11	hyper	0.926525
496	cg24085786	chr3	147225600	7545	-2	0.00159661	-0.0220996	ZIC1	hypo	-0.369607
497	ch.4.2662600F	chr4	146038071	6059	-2	0.00159709	-0.0265551	ABCE1	hypo	-2.55659
498	cg04970284	chr12	26330537	8082	-2	0.00159712	-0.0153453	SSPN	hypo	-1.17977
499	cg08978665	chr16	3115707	9235	2	0.00159953	0.0114068	IL32	hyper	0.962451
500	cg26643219	chr2	219248233	6556	2	0.00160061	0.0109391	SLC11A1	hyper	1.26577
501	cg09434366	chr17	982586	29	2	0.00160296	0.016055	ABR	hyper	1.73855
502	cg08490173	chr5	114880508	56929	-2	0.00160312	-0.0206498	FEM1C	hypo	-1.81428
503	cg05875032	chr22	18593364	51807	2	0.00160588	0.0339893	TUBA8	hyper	4.46365
504	cg04695356	chr8	57123922	79145	2	0.00160638	0.0351911	CHCHD7	hyper	2.96271
505	cg06191045	chr7	111644804	9732	-2	0.00160936	-0.0142711	DOCK4	hypo	-1.29101
506	cg01856634	chr11	3876754	6786	-2	0.00161142	-0.0325356	STIM1	hypo	-2.6545
507	cg20630605	chr15	89010209	64963	-2	0.00161289	-0.0175816	MRPS11	hypo	-1.64101
508	cg18337139	chr6	32163820	63940	-2	0.00161992	-0.00779181	GPSM3	hypo	-0.748789
509	cg16616449	chr5	176739309	83463	-2	0.00163083	-0.0173359	MXD3	hypo	-1.68522
510	cg15214229	chr20	35275274	84174	2	0.0016378	0.0117018	SLA2	hyper	1.17939
511	cg12079381	chr21	31310920	2897	-2	0.00164658	-0.0142532	GRIK1	hypo	-1.21556
512	cg10284144	chr10	127594670	92565	-2	0.00165101	-0.018749	FANK1	hypo	-1.72377
513	cg02489438	chr19	3721465	27134	-2	0.00165401	-0.012284	TJP3	hypo	-1.55526
514	cg24367957	chr1	161931993	22926	-2	0.00165594	-0.033796	ATF6	hypo	-2.81241
515	cg12411994	chr7	150017070	653857	-2	0.00165598	-0.014699	ACTR3C	hypo	-1.41353
516	cg11375831	chr3	167193257	5276	-2	0.00165759	-0.0112278	SERPINI2	hypo	-1.24408
517	cg15860631	chr1	45643286	57643	2	0.00166827	0.0169545	ZSWIM5	hyper	1.54977
518	cg14538751	chr7	100171158	100316904	2	0.00166968	0.00718509	SAP25	hyper	0.872368
519	cg06028049	chr15	45445955	53905	2	0.00167784	0.0121676	DUOX1	hyper	1.02404
520	cg08985669	chr8	146013728	80778	-2	0.00168214	-0.0153981	ZNF34	hypo	-0.97862
521	cg02781660	chr15	58358775	8854	-2	0.0016889	-0.0141276	ALDH1A2	hypo	-1.18167
522	cg08695577	chr20	62295023	8771	-2	0.0016931	-0.0123541	TNFRSF6B	hypo	-1.17625
523	cg15708019	chr4	39183869	57728	2	0.00169316	0.0228914	WDR19	hyper	2.16838
524	cg23119960	chr15	57210060	6938	-2	0.0016935	-0.0216698	TCF12	hypo	-1.1116
525	cg10296914	chrX	140980959	139081	-2	0.00169997	-0.0203805	MAGEC3	hypo	-1.95571
526	cg20962304	chr4	5711361	132884	2	0.00170232	0.0167777	EVC2	hyper	0.776435
527	cg19827883	chr9	100755480	10541	2	0.00170316	0.0131568	ANP32B	hyper	1.13973
528	cg17736286	chr6	30557635	23	2	0.00170975	0.00922002	ABCF1	hyper	0.783681
529	cg05757440	chr14	24539335	9362	2	0.00171067	0.0141418	CPNE6	hyper	1.48961
530	cg07853743	chr16	2802190	23524	2	0.00171371	0.0263468	SRRM2	hyper	2.29428
531	cg10003766	chr11	655611	10522	2	0.00171555	0.0153457	DEAF1	hyper	0.919323
532	cg22050555	chr5	171615449	6793	-2	0.00172231	-0.0291515	STK10	hypo	-2.43008
533	cg02550889	chr13	97937700	10150	2	0.00172317	0.0172608	MBNL2	hyper	1.30608
534	cg14245501	chrX	119710463	8450	-2	0.00172525	-0.014832	CUL4B	hypo	-1.39619
535	cg17462391	chr3	138330780	55179	2	0.0017362	0.0175221	FAIM	hyper	1.15856
536	cg11742103	chr11	62369870	9219	-2	0.00173943	-0.00975738	MTA2	hypo	-0.879059
537	cg09558105	chr4	169540330	23022	2	0.00174927	0.0135796	PALLD	hyper	1.015
538	cg02810494	chr16	11120795	23274	-1	0.00175184	-0.0216625	CLEC16A	hypo	NA
539	cg16303061	chr12	54974116	5502	-2	0.00175435	-0.0118486	PPP1R1A	hypo	-1.41386
540	cg17129188	chr8	134307597	10397	-2	0.00175675	-0.0299299	NDRG1	hypo	-1.73326
541	cg05723989	chr1	210407677	56256	-2	0.00175879	-0.0238739	SERTAD4	hypo	-1.44158
542	cg03160815	chr17	79859830	256933	-2	0.00176121	-0.0117537	NPB	hypo	-0.986675
543	cg13097993	chr14	51026600	51062	2	0.00176265	0.0139213	ATL1	hyper	1.25149
544	cg16150702	chr5	179554593	255426	2	0.00176307	0.0121207	RASGEF1C	hyper	1.05502
545	cg25490280	chr2	127413128	2995	-2	0.00176369	-0.022533	GYPC	hypo	-2.20901
546	cg13918628	chr9	35610380	971	2	0.00176517	0.0118849	CD72	hyper	1.25339
547	cg18075392	chr8	11711104	1508	2	0.00176579	0.0132349	CTSB	hyper	1.29231
548	cg18972676	chr22	40784025	27352	-2	0.0017658	-0.0271993	SGSM3	hypo	-0.671794
549	cg02717486	chr5	133512833	6500	2	0.00176721	0.0210135	SKP1	hyper	1.86504
550	cg22353495	chr1	100326811	178	2	0.00176816	0.0182166	AGL	hyper	1.29984
551	cg14852063	chr10	76887360	142891	-2	0.00177205	-0.0280044	SAMD8	hypo	-1.73354
552	cg11066750	chr2	120125096	130355	2	0.00177484	0.0205683	C2orf76	hyper	1.169
553	cg07834934	chr17	35570162	31	2	0.0017767	0.0141302	ACACA	hyper	0.967773
554	cg18268492	chr10	99185986	5223	2	0.00177739	0.0320235	PGAM1	hyper	2.36948
555	cg10738137	chr2	113914823	23550	-2	0.00178283	-0.0175122	PSD4	hypo	-1.60991
556	cg09696580	chr16	87767110	54758	2	0.00178392	0.0108567	KLHDC4	hyper	1.07262
557	cg20128650	chr19	49501551	10856	2	0.00179106	0.0115501	RUVBL2	hyper	1.11021
558	cg03957108	chr2	63276545	5013	2	0.0017916	0.0129691	OTX1	hyper	0.58068
559	cg27183248	chr1	16344695	1187	-2	0.00179526	-0.0174488	CLCNKA	hypo	-1.31518
560	cg22507250	chr6	31802169	26801	-2	0.00180312	-0.0367311	SNORD48	hypo	-3.45561
561	cg11827131	chr1	185304615	100288079	2	0.00180904	0.0132304	GS1-279B7.1	hyper	1.24264
562	cg27457921	chr17	43976811	4137	-2	0.00182361	-0.0159557	MAPT	hypo	-1.59184
563	cg00636194	chr20	44168629	140870	-2	0.00183084	-0.0219685	WFDC6	hypo	-2.05809
564	cg24782459	chr3	120161737	11167	-2	0.00183212	-0.0117367	FSTL1	hypo	-0.821872
565	cg24474852	chr1	230850050	183	-2	0.00183805	-0.0208945	AGT	hypo	-1.17135
566	cg20454888	chr18	44139159	125336	2	0.00184258	0.0164818	LOXHD1	hyper	1.64085
567	cg06320334	chr9	137554979	1289	-2	0.00184438	-0.0122369	COL5A1	hypo	-1.38707
568	cg24457403	chr17	39770337	3868	2	0.00184822	0.0120337	KRT16	hyper	0.796194
569	cg16536561	chr14	59100737	51339	-2	0.00184879	-0.0258723	DACT1	hypo	-0.77317
570	cg13848098	chr21	47679095	8888	2	0.00185509	0.0104894	MCM3AP	hyper	1.26199
571	cg14297026	chr2	47314956	805	-2	0.00186524	-0.0170836	CALM2	hypo	-1.82861
572	cg07696757	chr7	44229001	2645	2	0.00186737	0.0177159	GCK	hyper	1.42316
573	cg02274705	chrX	119763815	29071	2	0.00186934	0.0371854	C1GALT1C1	hyper	2.58953
574	cg18288246	chr2	190627956	64172	-2	0.00188196	-0.0253594	OSGEPL1	hypo	-3.02109
575	cg16696043	chr10	49658928	58504	2	0.00188861	0.0109772	ARHGAP22	hyper	0.730513
576	cg01428454	chr8	11696232	2222	2	0.0018921	0.0161015	FDFT1	hyper	1.38361
577	cg19765154	chr2	191524409	4664	2	0.00189409	0.00858315	NAB1	hyper	0.697357
578	cg15429780	chr1	231005748	84886	-2	0.00190013	-0.0168007	C1orf198	hypo	-1.32904
579	cg06946838	chr7	114563609	29969	-2	0.00190203	-0.0134259	MDFIC	hypo	-0.848804
580	cg24457337	chr4	10094737	9948	-2	0.0019024	-0.0311886	WDR1	hypo	-1.64775
581	cg25215437	chr1	16969245	84809	2	0.00190302	0.0114046	CROCCP2	hyper	1.00908
582	cg12241367	chr10	13203349	55388	2	0.00190809	0.020094	MCM10	hyper	2.10225
583	cg01731096	chr7	100208950	64598	2	0.0019117	0.00891667	MOSPD3	hyper	0.809156
584	cg14703629	chr4	8228314	54436	-2	0.0019149	-0.0339547	SH3TC1	hypo	-2.35762
585	cg07598370	chr11	56409533	338675	-2	0.00191512	-0.0222273	OR5AP2	hypo	-2.8752
586	cg26548134	chr22	41185283	10478	-2	0.00191722	-0.0172811	SLC25A17	hypo	-1.4359
587	cg02764206	chr10	4990029	1645	-2	0.00192689	-0.0250315	AKR1C1	hypo	-0.969897
588	cg16463378	chr12	6619248	692148	2	0.00192837	0.0116408	SCARNA10	hyper	0.990247
589	cg11967674	chr2	169921114	10170	-2	0.00194395	-0.014001	DHRS9	hypo	-1.36108
590	cg27289632	chr17	9855567	8522	2	0.0019458	0.0106668	GAS7	hyper	0.886066
591	cg09907542	chr4	7033761	57533	-2	0.00194908	-0.0207803	TBC1D14	hypo	-1.30196
592	cg27110005	chr5	55272111	3572	-2	0.00194981	-0.00956732	IL6ST	hypo	-0.863517
593	cg14841402	chr3	61606227	5793	2	0.00195182	0.0116014	PTPRG	hyper	0.967635
594	cg00682858	chr6	145021241	7402	2	0.00195414	0.0098889	UTRN	hyper	0.766886
595	cg03337507	chr10	71561678	1305	2	0.00195416	0.0207865	COL13A1	hyper	1.92993
596	cg05781767	chr3	127347362	50512	-2	0.00195691	-0.0147338	PODXL2	hypo	-1.51562
597	cg10835015	chr18	74815588	4155	2	0.00195751	0.0164984	MBP	hyper	1.48584
598	cg10233953	chr7	56131519	25870	-2	0.00197062	-0.0205036	SUMF2	hypo	-2.61058
599	cg12489353	chr19	48231499	30846	2	0.0019708	0.0106563	EHD2	hyper	0.84624
600	cg25473396	chr16	126819	64285	-2	0.0019715	-0.0153482	RHBDF1	hypo	-0.936043
601	cg11744767	chr11	2907672	1028	2	0.00197905	0.028414	CDKN1C	hyper	2.71329
602	cg04728678	chr6	84418713	9892	2	0.001981	0.0152241	SNAP91	hyper	0.939213
603	cg16477571	chr3	33450924	7342	2	0.00198231	0.00862217	UBP1	hyper	0.925674
604	cg17468665	chr12	56221379	85406	-2	0.00198738	-0.0180063	DNAJC14	hypo	-1.66208
605	cg13826447	chr17	46019006	55163	2	0.00199171	0.0119944	PNPO	hyper	0.545066
606	cg09114151	chr11	85956200	8726	-2	0.00200136	-0.143886	EED	hypo	-11.5091
607	cg12635966	chr16	2004755	6123	2	0.00200146	0.0156824	RPL3L	hyper	0.907009
608	cg17190864	chr8	22926862	8795	2	0.00200276	0.0179478	TNFRSF10B	hyper	2.11641
609	cg08905347	chr7	65448144	2990	-2	0.00200659	-0.0114532	GUSB	hypo	-1.23921
610	cg21510305	chr7	28522887	9586	2	0.00201067	0.031128	CREB5	hyper	1.12152
611	cg23181201	chr3	26666023	116135	-2	0.00201465	-0.0461511	LRRC3B	hypo	-3.49716
612	cg19557518	chr17	60704641	9902	2	0.00202838	0.0234548	MRC2	hyper	1.70341
613	cg21935198	chr3	131853582	131034	-2	0.00202969	-0.0326055	CPNE4	hypo	-2.27204
614	cg13087314	chr20	62321379	51750	2	0.00203071	0.0103518	RTEL1	hyper	1.01523
615	cg18595137	chr13	39458059	341640	-2	0.00203077	-0.0180568	FREM2	hypo	-1.25359
616	cg07808966	chr21	42873179	7113	2	0.0020352	0.0106158	TMPRSS2	hyper	0.616373
617	cg09195198	chr16	86602083	2303	-2	0.00204076	-0.0142762	FOXC2	hypo	-1.71774
618	cg09486291	chr5	159701669	79616	-2	0.00204187	-0.0207922	CCNJL	hypo	-1.10172
619	cg26128422	chr7	2281761	4521	2	0.00204467	0.0126	NUDT1	hyper	1.10524
620	cg10024100	chr1	40350052	54802	2	0.00204565	0.0132807	TRIT1	hyper	1.06988
621	cg09604853	chr18	48564740	4089	2	0.00204878	0.0189787	SMAD4	hyper	1.50384
622	cg04975611	chr5	179241969	8878	2	0.00204916	0.00972349	SQSTM1	hyper	0.823428
623	cg06096015	chr1	231504339	54583	-2	0.00205298	-0.0148732	EGLN1	hypo	-1.7347
624	cg07644884	chr7	37960722	54749	-2	0.00205781	-0.0170497	EPDR1	hypo	-1.80305
625	cg21693321	chrX	70338331	9968	-2	0.00205919	-0.0127264	MED12	hypo	-1.10347
626	cg11956146	chr18	21718974	26256	-2	0.00205963	-0.01061	CABYR	hypo	-0.940707
627	cg17451457	chr3	39186729	64651	2	0.00206419	0.0106874	CSRNP1	hyper	0.909614
628	cg12686603	chr1	44498522	6536	2	0.0020661	0.0105199	SLC6A9	hyper	0.775701
629	cg27240020	chr13	98796645	10160	-2	0.00206705	-0.0102184	FARP1	hypo	-0.773271
630	cg20543683	chr16	68812420	999	-2	0.00206976	-0.021427	CDH1	hypo	-1.59732
631	cg23839680	chr7	56118238	908	2	0.00207628	0.0223943	CCT6A	hyper	1.53947
632	cg25548984	chr4	118007342	133022	2	0.00208321	0.0153211	TRAM1L1	hyper	1.40079
633	cg15037334	chr11	11967196	55031	2	0.00208694	0.0128089	USP47	hyper	1.51484
634	cg14780806	chr6	90788857	60468	2	0.00209011	0.0104209	BACH2	hyper	1.20612
635	cg15880010	chrX	101187082	84460	-2	0.00209062	-0.0269502	ZMAT1	hypo	-2.26596
636	cg03871275	chr6	43424411	65989	2	0.00209259	0.00958304	DLK2	hyper	0.811351
637	cg03153515	chr4	41016609	323	2	0.00209522	0.0246756	APBB2	hyper	2.7774
638	cg13412040	chr14	59814285	23002	-2	0.00209579	-0.0122919	DAAM1	hypo	-1.13274
639	cg05704155	chr1	10459140	5226	-2	0.00209596	-0.0225498	PGD	hypo	-2.50006
640	cg21045612	chr9	17134839	54875	2	0.00210253	0.0330276	CNTLN	hyper	3.72313
641	cg15272186	chr6	29709610	285830	-2	0.00210396	-0.0226684	HLA-F-AS1	hypo	-1.87482
642	cg01639655	chr12	56423574	64375	-2	0.00210641	-0.0157058	IKZF4	hypo	-1.67725
643	cg17697105	chr20	5170968	8760	2	0.00210994	0.0136997	CDS2	hyper	1.01799
644	cg26718433	chr10	44880730	6387	2	0.00211426	0.0165291	CXCL12	hyper	1.67733
645	cg17157064	chr1	1709597	65220	2	0.00212357	0.00662864	NADK	hyper	0.654388
646	cg19655589	chr13	20665312	7750	2	0.00213492	0.0141361	ZMYM2	hyper	1.45295
647	cg06067370	chr15	41099605	84936	2	0.0021379	0.0125501	ZFYVE19	hyper	0.786034
648	cg13686952	chr17	37926322	22806	-2	0.00214191	-0.021838	IKZF3	hypo	-1.59183
649	cg26101366	chr17	46805563	10481	-2	0.00214594	-0.0127204	HOXB13	hypo	-0.869693
650	cg22739849	chr4	129099655	55132	-2	0.00214708	-0.0405798	LARP1B	hypo	-4.37539
651	cg26770014	chr3	179052406	51193	2	0.00215887	0.0122189	ZNF639	hyper	1.42252
652	cg19726658	chr17	79304225	284186	-2	0.0021599	-0.0137358	TMEM105	hypo	-0.355749
653	cg05962723	chr8	105413149	1807	-2	0.00216011	-0.0220344	DPYS	hypo	-2.49137
654	cg24870688	chr6	168399841	3834	-2	0.00216109	-0.0111939	KIF25	hypo	-0.863344
655	cg15907897	chr17	45266950	996	-2	0.00216168	-0.00823259	CDC27	hypo	-0.874958
656	cg10739132	chr3	180634264	8087	2	0.00216182	0.0227965	FXR1	hyper	2.31969
657	cg03416845	chr2	190701606	5378	-2	0.00216452	-0.0415826	PMS1	hypo	-2.85771
658	cg23997365	chr14	78389529	57143	-2	0.00216573	-0.0160889	ADCK1	hypo	-1.72549
659	cg26922585	chr7	30960956	358	-2	0.00217143	-0.027979	AQP1	hypo	-1.50962
660	cg03446559	chr7	150871201	2636	2	0.002172	0.0132284	GBX1	hyper	1.21663
661	cg15555217	chr3	38010902	407015	2	0.0021732	0.0105127	MIR26A1	hyper	0.742311
662	cg11640154	chr17	45598992	9520	-2	0.00217874	-0.0154149	NPEPPS	hypo	-1.43882
663	cg22736379	chr14	67831489	1965	2	0.00218585	0.0122192	EIF2S1	hyper	1.09849
664	cg18863333	chr2	5833195	6664	2	0.00218817	0.0162701	SOX11	hyper	1.57172
665	cg18468511	chr14	27067638	4857	-2	0.00219792	-0.0167988	NOVA1	hypo	-1.72777
666	cg06875191	chr1	29547934	51102	2	0.00220464	0.0102981	MECR	hyper	1.02263
667	cg06567964	chr5	64063866	10283	-2	0.00221495	-0.010158	CWC27	hypo	-0.802604
668	cg08908135	chr13	113405377	100874205	-2	0.00221985	-0.0125998	ATP11A-AS1	hypo	-1.32747
669	cg01471034	chr20	40208239	84181	-2	0.00222139	-0.0200425	CHD6	hypo	-1.74798
670	cg03071738	chr4	40548768	54502	2	0.00222284	0.00732372	RBM47	hyper	0.610515
671	cg20653353	chr2	159853841	85461	-2	0.00222709	-0.039082	TANC1	hypo	-2.97031
672	cg12299199	chr2	20212501	4148	-2	0.00222833	-0.0151456	MATN3	hypo	-1.36802
673	cg02773868	chr6	30522774	2794	-2	0.00224304	-0.011701	GNL1	hypo	-1.02787
674	cg11077499	chr20	15376649	140733	2	0.00224709	0.0115254	MACROD2	hyper	1.13059
675	cg18906631	chrX	107642078	1288	-2	0.00225403	-0.0145287	COL4A6	hypo	-1.75184
676	cg09527192	chr11	13298215	406	-2	0.00225616	-0.0103638	ARNTL	hypo	-0.689752
677	cg12141319	chr3	75835993	100131827	-2	0.00226374	-0.0156239	ZNF717	hypo	-1.32134
678	cg24272338	chr5	141694697	81848	2	0.0022641	0.0129393	SPRY4	hyper	1.44024
679	cg19408915	chr1	172412924	5279	-2	0.00226934	-0.0349519	PIGC	hypo	-2.36383
680	cg21801132	chr8	68658668	57094	-2	0.00228177	-0.0236277	CPA6	hypo	-1.13145
681	cg05878337	chr5	11903651	1501	2	0.00229214	0.00885816	CTNND2	hyper	0.963653
682	cg18703581	chr6	33267566	5863	-2	0.00229773	-0.0235965	RGL2	hypo	-2.43529
683	cg10446363	chr9	35518247	9853	-2	0.00229994	-0.0259949	RUSC2	hypo	-1.51967
684	cg00367070	chr4	159461527	59350	2	0.00231264	0.0262003	RXFP1	hyper	1.92806
685	cg14865866	chr3	178446709	10242	-2	0.00232094	-0.0229513	KCNMB2	hypo	-1.5279
686	cg05286280	chr3	184872119	285382	-2	0.00232218	-0.0233382	C3orf70	hypo	-1.55568
687	cg04944402	chr6	36516164	11329	2	0.00232324	0.0146721	STK38	hyper	1.47857
688	cg17307558	chr4	107956287	27123	2	0.00232733	0.0194904	DKK2	hyper	1.9463
689	cg03407052	chr12	116578567	23389	-2	0.00232949	-0.0101609	MED13L	hypo	-1.05341
690	cg07950590	chr4	138454958	54510	2	0.00232962	0.016439	PCDH18	hyper	0.900672
691	cg00221381	chr4	7788326	60312	-2	0.0023346	-0.00987394	AFAP1	hypo	-0.61647
692	cg02686091	chr19	43673501	5673	-2	0.00233574	-0.0357433	PSG5	hypo	-2.78463
693	cg27429745	chr4	99831386	1977	-2	0.00234197	-0.0222662	EIF4E	hypo	-1.87898
694	cg19093820	chr3	119963208	165829	-2	0.00234211	-0.0169584	GPR156	hypo	-1.39667
695	cg02071398	chr21	35014628	9946	-2	0.00234375	-0.022324	CRYZL1	hypo	-1.476
696	cg24363732	chr22	43333586	11252	-2	0.00237063	-0.0312628	PACSIN2	hypo	-1.96658
697	cg21078330	chr2	134104516	344148	-2	0.00237774	-0.0362944	NCKAP5	hypo	-2.17979
698	cg25634693	chr2	208461998	1385	2	0.00237973	0.0158025	CREB1	hyper	1.41222
699	cg10777851	chr3	112051808	4345	2	0.00237986	0.0118941	CD200	hyper	1.40007
700	cg22324965	chr1	40838645	64744	2	0.00238281	0.0100173	SMAP2	hyper	0.571566
701	cg04781075	chr12	123921371	196383	2	0.00239893	0.011585	RILPL2	hyper	1.09262
702	cg23761919	chr17	78193259	6448	-2	0.00240499	-0.0140953	SGSH	hypo	-0.671551
703	cg13956452	chr9	140333362	377841	2	0.00241654	0.0112734	ENTPD8	hyper	0.874693
704	cg10149996	chrX	118369686	10857	2	0.00243228	0.0173662	PGRMC1	hyper	1.30644
705	cg17020524	chr1	13917231	10630	2	0.00243399	0.00987368	PDPN	hyper	0.658345
706	cg07129696	chr2	209119949	3417	-2	0.0024461	-0.00781034	IDH1	hypo	-0.658262
707	cg16060620	chr14	101017706	57596	-2	0.00244639	-0.0112488	BEGAIN	hypo	-1.34337
708	cg04242226	chr20	1307252	27111	2	0.00244679	0.00675227	SDCBP2	hyper	0.626521
709	cg00986598	chr3	129369724	23023	2	0.00244746	0.0134564	TMCC1	hyper	1.46639
710	cg11257300	chr1	113229103	4343	-2	0.00245226	-0.0171938	MOV10	hypo	-0.937179
711	cg10487352	chr1	214776183	1063	2	0.00245931	0.0384995	CENPF	hyper	2.28017
712	cg14972002	chrX	133941107	159091	-2	0.00246265	-0.0307812	FAM122C	hypo	-3.00298
713	cg22254299	chr17	77772001	57332	2	0.00246349	0.0216438	CBX8	hyper	1.52455
714	cg01083633	chr10	44162781	414201	2	0.00247664	0.0166145	ZNF32-AS3	hyper	1.97763
715	cg15304233	chr16	85028515	55625	-2	0.00247716	-0.0199293	ZDHHC7	hypo	-1.31494
716	cg11495873	chr15	43499909	2038	2	0.00247988	0.0136688	EPB42	hyper	1.09174
717	cg00804043	chr17	8771331	146850	2	0.00249183	0.0135559	PIK3R6	hyper	1.13701
718	cg14417898	chr15	44084335	10169	2	0.00249317	0.0114795	SERF2	hyper	1.2453
719	cg13038851	chr19	6434544	284427	2	0.00249466	0.00971692	SLC25A41	hyper	0.831134
720	cg25268697	chr12	20967162	28234	2	0.00249756	0.025847	SLCO1B3	hyper	2.34082
721	cg05632908	chr16	84880339	83716	2	0.00252217	0.0101653	CRISPLD2	hyper	1.02515
722	cg05700333	chr5	131892723	10111	-2	0.00252397	-0.0227488	RAD50	hypo	-1.51418
723	cg11853096	chr1	50332874	84871	-2	0.00252635	-0.0206512	AGBL4	hypo	-1.6657
724	cg20275549	chr1	104107493	280	-2	0.00253033	-0.0104596	AMY2B	hypo	-1.36449
725	cg24243350	chr15	66191827	84465	-2	0.00254252	-0.0116236	MEGF11	hypo	-1.13851
726	cg08498833	chr8	134003896	7038	-2	0.00255078	-0.0333642	TG	hypo	-2.00806
727	cg06551540	chr12	45617878	196527	2	0.00255559	0.00955168	ANO6	hyper	0.941011
728	cg03919650	chr16	3306855	4210	2	0.00255608	0.0119766	MEFV	hyper	0.810494
729	cg06656458	chr2	202275426	66008	-2	0.00255609	-0.0205499	TRAK2	hypo	-1.3261
730	cg16655837	chr10	32636197	80314	-2	0.00255864	-0.0190101	EPC1	hypo	-2.07383
731	cg01973095	chr12	110338174	84260	2	0.00256201	0.0102803	TCHP	hyper	0.562741
732	cg03341064	chrX	48828399	3750	-2	0.00256755	-0.0148301	KCND1	hypo	-1.86977
733	cg17432189	chr5	118604260	25816	2	0.00256858	0.0184179	TNFAIP8	hyper	1.64578
734	cg11277679	chr17	38804301	6605	-2	0.00257143	-0.0190977	SMARCE1	hypo	-2.33418
735	cg07481194	chr14	23398747	10419	2	0.00257505	0.00830233	PRMT5	hyper	0.608408
736	cg02031942	chr9	100263457	7111	2	0.00257888	0.0271528	TMOD1	hyper	2.38008
737	cg19307003	chr11	60775715	923	2	0.00258198	0.0275303	CD6	hyper	2.32702
738	cg21846888	chr11	6415963	6609	2	0.00258485	0.0162227	SMPD1	hyper	1.89631
739	cg18394684	chr3	46224928	1232	2	0.00258729	0.0117382	CCR3	hyper	0.954403
740	cg10731192	chr6	35436023	4736	2	0.00258788	0.0199381	RPL10A	hyper	1.4842
741	cg01634982	chr20	48504795	23315	2	0.00260475	0.012826	SLC9A8	hyper	1.22177
742	cg03333330	chr7	93520346	7980	-2	0.00260871	-0.013334	TFPI2	hypo	-1.0383
743	cg07886691	chr10	64028545	219790	-2	0.00261172	-0.0145944	RTKN2	hypo	-1.47492
744	cg07596742	chr20	35937407	63905	2	0.0026157	0.00990371	MANBAL	hyper	0.941894
745	cg19395938	chrX	10126262	1183	-2	0.00261594	-0.0267432	CLCN4	hypo	-1.13841
746	cg06606213	chr7	27237289	3209	-2	0.00261788	-0.018005	HOXA13	hypo	-1.50901
747	cg17134383	chr7	38503912	273	-2	0.00261901	-0.0185371	AMPH	hypo	-1.34445
748	cg24359231	chr17	41892237	4356	-2	0.00262491	-0.0249034	MPP3	hypo	-1.16636
749	cg16795639	chrX	138879579	286410	-2	0.00262586	-0.0244428	ATP11C	hypo	-2.07948
750	cg18896452	chr17	42981993	388389	2	0.00263053	0.0123962	CCDC103	hyper	1.23497
751	cg01243361	chr11	14328102	22800	2	0.00263178	0.0098153	RRAS2	hyper	0.956821
752	cg05312779	chr15	90328239	290	2	0.00263873	0.0156397	ANPEP	hyper	1.17849
753	cg03615207	chr18	12702659	56984	-2	0.00264003	-0.017159	PSMG2	hypo	-1.56705
754	cg18224793	chr7	100222124	7036	-2	0.00264636	-0.0187321	TFR2	hypo	-0.944827
755	cg03547086	chr8	99957607	116039	-2	0.00266033	-0.0195131	OSR2	hypo	-1.70388
756	cg05290058	chr11	2890551	55539	2	0.002662	0.0462595	KCNQ1DN	hyper	3.51084
757	cg03301282	chr8	42698936	55145	-2	0.00266658	-0.0319871	THAP1	hypo	-2.03353
758	cg06555230	chr4	106553849	54848	-2	0.0026687	-0.0155516	ARHGEF38	hypo	-1.60455
759	cg16600694	chr6	161678989	56895	-2	0.00267158	-0.036145	AGPAT4	hypo	-2.54999
760	cg02102717	chr4	103748497	7323	2	0.00267251	0.0164989	UBE2D3	hyper	1.70789
761	cg19698996	chr17	38957620	162605	2	0.00267335	0.0119773	KRT28	hyper	0.779871
762	cg14575164	chr11	124951616	219855	2	0.00267384	0.00844105	SLC37A2	hyper	0.809063
763	cg24029352	chr17	27223983	2319	-2	0.00267396	-0.0074426	FLOT2	hypo	-0.617615
764	cg01877404	chr13	95906443	10257	-2	0.00267727	-0.0173081	ABCC4	hypo	-2.4866
765	cg08228706	chr1	46496236	23139	2	0.00268361	0.01052	MAST2	hyper	0.703995
766	cg11899239	chr11	62919444	387775	2	0.0026901	0.012753	SLC22A10	hyper	1.29442
767	cg18384674	chr1	144893894	9659	-2	0.0026982	-0.0156569	PDE4DIP	hypo	-1.25008
768	cg14474298	chr7	150102210	285971	2	0.00270483	0.0104446	ZNF775	hyper	0.910833
769	cg17255175	chr11	18027062	26297	-2	0.00270639	-0.0102147	SERGEF	hypo	-0.776428
770	cg07945618	chr15	99926398	123355	-2	0.00270731	-0.0118717	LRRC28	hypo	-0.721253
771	cg20438949	chr16	28834126	11273	-2	0.00271118	-0.0173933	ATXN2L	hypo	-1.78233
772	cg22711679	chr1	28241425	6118	2	0.00272526	0.0131974	RPA2	hyper	1.22063
773	cg25959693	chr5	177958828	91522	2	0.00273481	0.0113835	COL23A1	hyper	1.23387
774	cg04358264	chr7	99355204	1576	-2	0.00273542	-0.0229442	CYP3A4	hypo	-1.9718
775	cg04438885	chrX	123179363	10735	2	0.00273809	0.0144345	STAG2	hyper	1.37026
776	cg14747225	chr16	103024	79622	-2	0.00273952	-0.00839488	SNRNP25	hypo	-0.563495
777	cg19304507	chr22	30278992	8897	2	0.00275022	0.0124098	MTMR3	hyper	0.768946
778	cg13794739	chr1	114448134	10717	-2	0.00275316	-0.00723523	AP4B1	hypo	-0.619312
779	cg21144797	chr17	31098630	4642	-2	0.00275323	-0.0386491	MYO1D	hypo	-2.75247
780	cg27131881	chr22	45820349	26150	2	0.00275505	0.00721636	RIBC2	hyper	0.636595
781	cg00472613	chr6	119401491	79632	-2	0.00275871	-0.0104716	FAM184A	hypo	-1.06097
782	cg07147748	chr13	43936537	55068	2	0.00276088	0.0104536	ENOX1	hyper	0.943334
783	cg23707590	chr6	158028962	79683	2	0.00276322	0.0236875	ZDHHC14	hyper	1.60292
784	cg00025715	chr19	58597097	7694	2	0.00276327	0.011062	ZNF135	hyper	0.849313
785	cg06584300	chr12	132681641	50614	-2	0.00276625	-0.00898425	GALNT9	hypo	-1.05379
786	cg15760052	chr7	11013064	9678	2	0.00277346	0.0132619	PHF14	hyper	0.575472
787	cg01001069	chr19	50432393	23636	-2	0.0027761	-0.0321671	NUP62	hypo	-3.08037
788	cg07093155	chr16	9045307	7874	-2	0.00277923	-0.0143029	USP7	hypo	-1.07544
789	cg13348293	chr10	28821714	51322	2	0.00277991	0.0161066	WAC	hyper	1.1906
790	cg23882285	chr18	18691931	6093	-2	0.00278395	-0.0326506	ROCK1	hypo	-3.547
791	cg17768665	chr8	95221197	1015	-2	0.00278904	-0.0202914	CDH17	hypo	-1.8959
792	cg19489172	chr19	33545592	85415	2	0.00278953	0.0102921	RHPN2	hyper	0.911459
793	cg03633004	chr7	2687534	80727	2	0.00279001	0.0127201	TTYH3	hyper	1.21176
794	cg11798847	chr19	14248413	55723	-2	0.00279396	-0.00579967	ASF1B	hypo	-0.537322
795	cg23684283	chr6	31657677	7920	2	0.00279854	0.0192575	ABHD16A	hyper	1.76376
796	cg26977633	chr17	6660650	54739	2	0.00280315	0.0108727	XAF1	hyper	1.33321
797	cg18280717	chr2	228381389	3267	-2	0.00281389	-0.01175	AGFG1	hypo	-1.23217
798	cg13041637	chr11	123626485	390260	-2	0.00281652	-0.011723	OR6X1	hypo	-1.03547
799	cg01162358	chr22	17902864	27443	-2	0.00281891	-0.0188171	CECR2	hypo	-0.797652
800	cg01130978	chr16	69362644	84342	-2	0.00283068	-0.0107515	COG8	hypo	-1.12872
801	cg04988483	chr19	50354073	53635	2	0.00283189	0.0121756	PTOV1	hyper	0.995872
802	cg21840108	chr5	141249675	5097	2	0.00283354	0.0140215	PCDH1	hyper	0.953657
803	cg19151852	chr17	79938611	79058	2	0.00283502	0.0101044	ASPSCR1	hyper	0.755815
804	cg27661104	chr2	232645033	5147	-2	0.00283529	-0.0115797	PDE6D	hypo	-1.00956
805	cg02653271	chr12	12714119	80824	2	0.00283672	0.0149867	DUSP16	hyper	1.1478
806	cg24256786	chr4	184186661	80014	2	0.0028437	0.0103484	WWC2	hyper	1.03126
807	cg11805548	chr2	143633616	8942	-2	0.00284855	-0.0278926	KYNU	hypo	-2.18827
808	cg05997995	chr9	131102434	10999	2	0.0028495	0.011436	SLC27A4	hyper	0.878664
809	cg15709536	chr13	41345689	10240	-2	0.00285351	-0.015398	MRPS31	hypo	-0.751932
810	cg16828484	chr17	7905701	3000	-2	0.00285776	-0.0185949	GUCY2D	hypo	-1.30656
811	cg13184448	chr2	238647857	9208	2	0.00287039	0.0330398	LRRFIP1	hyper	1.34713
812	cg01896381	chr1	11009855	148345	2	0.0028721	0.00744028	C1orf127	hyper	0.569076
813	cg22012230	chr1	151138791	79005	2	0.00287211	0.0283526	SCNM1	hyper	2.21118
814	cg17690263	chr7	150690969	4846	2	0.00287228	0.0121825	NOS3	hyper	1.11342
815	cg26361092	chr2	100759889	3899	2	0.00287449	0.0124691	AFF3	hyper	1.09471
816	cg18404628	chr19	1822553	57455	2	0.00288	0.00965348	REXO1	hyper	0.611312
817	cg19668278	chr17	19281621	5598	2	0.00288108	0.0220784	MAPK7	hyper	2.14952
818	cg00546774	chr2	112811810	84910	2	0.0028811	0.0288083	TMEM87B	hyper	1.77415
819	cg08033548	chr16	75529105	4166	2	0.00288689	0.0135365	CHST6	hyper	0.715626
820	cg07452499	chrX	49772484	574502	2	0.00288693	0.0161425	MIR500A	hyper	1.88546
821	cg07053784	chr3	178735033	64393	2	0.00289091	0.0132158	ZMAT3	hyper	1.08905
822	cg13700184	chr2	99795949	129531	-2	0.00289706	-0.0250832	MITD1	hypo	-1.73221
823	cg04700811	chrX	48317196	92745	-2	0.002902	-0.0155638	SLC38A5	hypo	-1.56498
824	cg01342217	chr11	8716344	6157	2	0.0029105	0.0220279	RPL27A	hyper	1.66421
825	cg00263584	chr18	9913505	9218	2	0.0029127	0.0177194	VAPA	hyper	1.28049
826	cg22465581	chr16	62070772	1006	2	0.00291912	0.0090843	CDH8	hyper	0.981654
827	cg21606577	chr16	57257936	89970	-2	0.00291987	-0.0110309	RSPRY1	hypo	-0.949639
828	cg01506036	chr22	45623066	23313	2	0.00292845	0.0100438	KIAA0930	hyper	0.991215
829	cg22019178	chr10	70426853	80312	-2	0.00293127	-0.0148775	TET1	hypo	-0.986814
830	cg11726827	chr1	28879482	54952	2	0.00295225	0.0257897	TRNAU1AP	hyper	3.24389
831	cg04866851	chr10	5933157	54522	2	0.00295449	0.0100207	ANKRD16	hyper	0.753903
832	cg02155838	chrX	135067201	10479	2	0.00297233	0.0286324	SLC9A6	hyper	1.02339
833	cg08858458	chr15	72871574	25820	2	0.00297707	0.0100695	ARIH1	hyper	0.79827
834	cg14420116	chr1	35392308	58512	-2	0.00297712	-0.0339182	DLGAP3	hypo	-2.94149
835	cg09365677	chr1	240061611	100873984	2	0.0029785	0.0386714	CHRM3-AS1	hyper	2.18893
836	cg06668244	chr2	128265749	55677	-2	0.00298549	-0.019631	IWS1	hypo	-0.36335
837	cg03278611	chrY	16941591	22829	-2	0.0029926	-0.0183953	NLGN4Y	hypo	-0.782362
838	cg18376178	chr15	70976695	55075	2	0.00299947	0.0124107	UACA	hyper	0.777347
839	cg05301852	chr2	88427827	2168	2	0.00300229	0.0138877	FABP1	hyper	1.28307
840	cg11635359	chr15	99790878	64927	-2	0.00301509	-0.027171	TTC23	hypo	-2.55594
841	cg01283133	chr16	3324262	10127	-2	0.00301662	-0.00990484	ZNF263	hypo	-1.06959
842	cg03872945	chr1	155534010	55870	-2	0.00302473	-0.0199471	ASH1L	hypo	-1.52263
843	cg20271511	chr22	17566989	23765	-2	0.00303482	-0.0196765	IL17RA	hypo	-0.873124
844	cg10370566	chr9	95735982	89846	2	0.00303801	0.011715	FGD3	hyper	0.857811
845	cg14258335	chrX	2843196	414	-2	0.00304283	-0.00717857	ARSD	hypo	-0.741193
846	cg17042125	chr1	31882443	347735	-2	0.00304617	-0.011758	SERINC2	hypo	-0.781286
847	cg02125168	chr1	230210111	2590	2	0.00306163	0.00944112	GALNT2	hyper	0.761464
848	cg16855445	chr10	97915652	9849	-2	0.00306181	-0.0170596	ZNF518A	hypo	-2.01554
849	cg00677986	chr12	80084523	5074	2	0.00306393	0.0213781	PAWR	hyper	1.87116
850	cg08764908	chr16	1426932	64718	-2	0.00306664	-0.0134594	UNKL	hypo	-1.11875
851	cg18616757	chr1	206643387	9641	-2	0.00307067	-0.0227961	IKBKE	hypo	-0.833416
852	cg27298660	chr11	64692061	5526	2	0.00308645	0.00756866	PPP2R5B	hyper	0.553226
853	cg13957558	chr19	11435095	9545	-2	0.00308651	-0.0283689	RAB3D	hypo	-1.54436
854	cg03891384	chr17	12661608	93649	2	0.00308773	0.0128949	MYOCD	hyper	1.38689
855	cg07864429	chr4	152096743	152503	2	0.00309036	0.00885155	SH3D19	hyper	0.897362
856	cg01220829	chr10	92681957	27063	-2	0.0030917	-0.0386609	ANKRD1	hypo	-2.86375
857	cg23167450	chr1	26371241	7780	2	0.00309225	0.0143566	SLC30A2	hyper	1.2108
858	cg10768316	chr6	166746933	113402	2	0.00309912	0.0158411	SFT2D1	hyper	1.37408
859	cg00356425	chr19	54189439	574466	-2	0.0031026	-0.0180352	MIR519C	hypo	-1.41673
860	cg18433146	chr7	80231599	948	-2	0.0031131	-0.023902	CD36	hypo	-2.07014
861	cg16610041	chr1	46859860	2166	-2	0.00312016	-0.0128846	FAAH	hypo	-1.01117
862	cg27489963	chr1	55512024	255738	2	0.00313016	0.010825	PCSK9	hyper	1.07307
863	cg21312412	chr2	17754413	7447	2	0.0031334	0.0160873	VSNL1	hyper	1.35843
864	cg01801283	chr1	151482883	57530	-2	0.00313386	-0.0126871	CGN	hypo	-0.965126
865	cg00964361	chr20	30459158	128853	2	0.00314237	0.00962432	DUSP15	hyper	0.900276
866	cg10767350	chr8	50822476	54212	-2	0.00314553	-0.00724077	SNTG1	hypo	-0.625769
867	cg00338928	chr2	43454817	678	-2	0.0031477	-0.0184204	ZFP36L2	hypo	-1.64646
868	cg15332579	chr9	139984577	11253	2	0.00315728	0.00885496	MAN1B1	hyper	0.744731
869	cg10941635	chr12	308722	6539	2	0.00315857	0.0159483	SLC6A12	hyper	1.76592
870	cg26669438	chr8	133013005	23167	2	0.00315972	0.0110486	EFR3A	hyper	1.11881
871	cg24596998	chr1	220863263	79762	2	0.00316042	0.0517265	C1orf115	hyper	4.37585
872	cg13045635	chr1	227840041	339500	2	0.00316327	0.0167197	ZNF678	hyper	1.51874
873	cg21549927	chr8	110987617	27012	-2	0.00316339	-0.0109197	KCNV1	hypo	-0.900761
874	cg04810656	chr3	138196760	83850	2	0.00316378	0.00957621	ESYT3	hyper	1.12473
875	cg02463478	chr16	30798048	23361	-2	0.00316926	-0.00763969	ZNF629	hypo	-0.597294
876	cg05468506	chr9	112160131	5774	2	0.00317003	0.0100938	PTPN3	hyper	0.766725
877	cg13936870	chr15	24792406	791114	-2	0.00317116	-0.011653	PWRN1	hypo	-0.931338
878	cg13200482	chr21	47064462	54039	-2	0.00317361	-0.0332952	PCBP3	hypo	-3.1995
879	cg20142358	chr3	39093977	57599	2	0.00317447	0.00573414	WDR48	hyper	0.445716
880	cg01565438	chr17	33776554	146857	2	0.00318128	0.00911938	SLFN13	hyper	0.553427
881	cg01209296	chr20	62435316	140685	2	0.00318208	0.0111425	ZBTB46	hyper	0.832206
882	cg09662818	chr1	205326851	55220	2	0.00318457	0.0208079	KLHDC8A	hyper	2.23391
883	cg05303777	chr3	139291799	349565	-2	0.00318852	-0.0129677	NMNAT3	hypo	-1.45247
884	cg02940515	chr15	22921400	23191	2	0.00319366	0.0149655	CYFIP1	hyper	1.35992
885	cg24966142	chr18	2845976	84034	-2	0.00319675	-0.0190321	EMILIN2	hypo	-1.55169
886	cg06611720	chr1	156569655	54865	-2	0.00320067	-0.0118031	GPATCH4	hypo	-1.2467
887	cg11860977	chr6	30292274	414778	2	0.00320636	0.0226111	HCG17	hyper	1.66803
888	cg10324292	chr4	122612041	308	-2	0.00321279	-0.0309965	ANXA5	hypo	-2.04358
889	cg11467777	chr18	6368522	91133	2	0.00321382	0.00985185	L3MBTL4	hyper	0.879992
890	cg27463573	chr15	68874492	10391	-2	0.00321473	-0.0166261	CORO2B	hypo	-0.673993
891	cg27009828	chr19	3985445	1938	2	0.00321893	0.00662184	EEF2	hyper	0.584285
892	cg00346009	chr12	118541298	54621	2	0.00323083	0.00907399	VSIG10	hyper	0.520243
893	cg05581314	chr6	30176816	7726	-2	0.00323958	-0.0169315	TRIM26	hypo	-1.43523
894	cg22878091	chr11	125046070	63876	-2	0.0032415	-0.0273101	PKNOX2	hypo	-1.27074
895	cg03997643	chr9	137030726	100151684	2	0.00324674	0.0142183	RNU6ATAC	hyper	1.45424
896	cg19659046	chr22	37420081	4357	2	0.00324817	0.0119828	MPST	hyper	1.18419
897	cg01749778	chr17	36861696	4302	-2	0.00326556	-0.027975	MLLT6	hypo	-2.86631
898	cg16724811	chr16	15130678	23042	2	0.00326721	0.0152682	PDXDC1	hyper	1.65116
899	cg21475256	chr3	43731886	51099	2	0.00326748	0.0093253	ABHD5	hyper	0.819754
900	cg01632703	chr17	77151165	146713	2	0.00326771	0.012667	RBFOX3	hyper	1.17818
901	cg20372032	chr4	670828	4636	2	0.00326779	0.00880532	MYL5	hyper	0.35982
902	cg16943151	chr10	62647977	9886	2	0.0032727	0.0214415	RHOBTB1	hyper	2.04097
903	cg14928964	chrX	101854594	64860	2	0.00328549	0.0121616	ARMCX5	hyper	1.17814
904	cg18826352	chr20	57765900	128611	-2	0.00329047	-0.00921404	ZNF831	hypo	-1.02943
905	cg23858565	chr16	67595703	10664	-2	0.00329457	-0.00725862	CTCF	hypo	-0.520117
906	cg00179078	chr11	64510588	10235	2	0.00330693	0.0143614	RASGRP2	hyper	1.36203
907	cg00088042	chr10	103892309	23082	-2	0.00330745	-0.0140261	PPRC1	hypo	-0.59526
908	cg27151320	chr16	3571085	23059	-2	0.00332156	-0.0157029	CLUAP1	hypo	-0.63428
909	cg07237397	chr12	53243413	196374	2	0.00332407	0.00903207	KRT78	hyper	0.871735
910	cg18008451	chr17	48280257	1277	2	0.00333621	0.0109202	COL1A1	hyper	0.82779
911	cg00355019	chr11	119994877	23650	-2	0.00335431	-0.00777354	TRIM29	hypo	-0.668248
912	cg06309503	chr10	87676015	2894	-2	0.00335505	-0.0265676	GRID1	hypo	-1.6073
913	cg23876106	chr16	69848504	11060	-2	0.00335769	-0.0211804	WWP2	hypo	-0.759122
914	cg07671221	chr6	150070714	348995	2	0.00336392	0.0105766	NUP43	hyper	0.72382
915	cg13025263	chr4	6145991	152789	-2	0.00336935	-0.0137674	JAKMIP1	hypo	-1.68823
916	cg19266396	chr7	1783949	392617	2	0.00336956	0.00650746	ELFN1	hyper	0.673703
917	cg23801982	chr2	69001624	9938	2	0.00338375	0.0116935	ARHGAP25	hyper	0.900546
918	cg25168010	chr2	55192881	400954	-2	0.00338868	-0.0127483	EML6	hypo	-1.10041
919	cg02827321	chr8	48955578	7336	2	0.00338925	0.0102313	UBE2V2	hyper	0.986524
920	cg01196531	chr15	53083238	3175	2	0.0033921	0.0115075	ONECUT1	hyper	1.02479
921	cg03796229	chr7	122343649	378925	-2	0.00340104	-0.00899136	RNF148	hypo	-1.04548
922	cg18795311	chr14	94758387	51156	2	0.00341376	0.01414	SERPINA10	hyper	0.812874
923	cg01632077	chr9	28264289	158038	-2	0.00341507	-0.0139186	LINGO2	hypo	-1.40768
924	cg18238996	chr12	55412514	58158	2	0.00341593	0.0145088	NEUROD4	hyper	1.51785
925	cg14749417	chr12	6419509	55200	-2	0.00341729	-0.0131977	PLEKHG6	hypo	-1.18324
926	cg15651109	chr18	59157581	28316	-2	0.00342202	-0.0213277	CDH20	hypo	-1.79777
927	cg26002713	chr11	67806432	10312	-2	0.00342315	-0.0221791	TCIRG1	hypo	-1.11696
928	cg05938683	chr1	85156187	117178	2	0.00343129	0.0288986	SSX2IP	hyper	3.11605
929	cg00394221	chr1	157772525	115350	2	0.00343732	0.00833958	FCRL1	hyper	0.762912
930	cg06758801	chr3	99579135	11259	-2	0.0034404	-0.0170766	FILIP1L	hypo	-0.908981
931	cg11394644	chr17	71229370	55028	-2	0.00344208	-0.0128318	C17orf80	hypo	-1.40654
932	cg04986290	chr16	55515248	4313	-2	0.00344418	-0.0125234	MMP2	hypo	-1.02217
933	cg02278209	chr5	147778417	81545	2	0.00344499	0.0300908	FBXO38	hyper	3.20116
934	cg08352032	chr19	45805935	57787	-2	0.00344972	-0.00897104	MARK4	hypo	-0.909348
935	cg19563237	chr4	38858210	10333	-2	0.00345639	-0.0203561	TLR6	hypo	-1.47269
936	cg22294639	chr15	72371033	4649	2	0.00346194	0.0140197	MYO9A	hyper	1.3793
937	cg04103291	chr7	64024074	340252	-2	0.00346483	-0.0276177	ZNF680	hypo	-2.64871
938	cg10394623	chr21	36250365	861	-2	0.0034678	-0.0151899	RUNX1	hypo	-1.64521
939	cg04555982	chr17	37762960	4761	-2	0.00347121	-0.0130204	NEUROD2	hypo	-1.10952
940	cg13161658	chr11	30038797	3739	2	0.00347477	0.0278267	KCNA4	hyper	2.30374
941	cg22467671	chr9	20512810	4300	2	0.00349235	0.01073	MLLT3	hyper	1.54576
942	cg25048027	chr3	141748038	7029	2	0.00349328	0.0326663	TFDP2	hyper	1.72382
943	cg14296111	chr1	9129942	6518	2	0.00349945	0.0137442	SLC2A5	hyper	1.41814
944	cg05864010	chr11	85376948	58487	2	0.00350382	0.0409556	CREBZF	hyper	2.56341
945	cg27444040	chr20	3720042	116835	-2	0.00350781	-0.0201617	HSPA12B	hypo	-1.80783
946	cg00692559	chr1	156737950	3068	2	0.00350887	0.0179725	HDGF	hyper	2.06694
947	cg20160351	chr1	58555364	1600	-2	0.00350912	-0.0211962	DAB1	hypo	-1.08868
948	cg02608873	chrX	17652355	4810	2	0.00351826	0.0150924	NHS	hyper	0.549727
949	cg18197146	chr6	41747905	29964	2	0.00352315	0.0384321	PRICKLE4	hyper	3.78593
950	cg04503267	chr1	32742037	3932	-2	0.00352445	-0.0101205	LCK	hypo	-1.01439
951	cg21808250	chr12	133757947	10795	2	0.0035253	0.0309461	ZNF268	hyper	3.3533
952	cg10187559	chr19	54926277	57348	-2	0.0035296	-0.0202667	TTYH1	hypo	-1.07414
953	cg21331821	chr19	58545149	284312	-2	0.00353028	-0.0116031	ZSCAN1	hypo	-1.42164
954	cg23250869	chr11	47788056	23360	2	0.00353373	0.00990377	FNBP4	hyper	0.976495
955	cg27227742	chr20	43935291	8785	-2	0.00353396	-0.0204432	MATN4	hypo	-1.33355
956	cg07480150	chr16	21178859	57146	-2	0.00354092	-0.0141032	TMEM159	hypo	-0.712448
957	cg24351155	chrX	67931874	9754	2	0.00354126	0.0109806	STARD8	hyper	0.909297
958	cg00875511	chr4	104641146	6870	-2	0.00354511	-0.0114278	TACR3	hypo	-0.841411
959	cg26310969	chr17	28662096	388364	2	0.00355447	0.0178104	TMIGD1	hyper	1.71705
960	cg16241878	chr15	44328648	84978	-2	0.00356043	-0.0166103	FRMD5	hypo	-1.12667
961	cg18805031	chr14	101498308	100126335	-2	0.00356478	-0.00828705	MIR543	hypo	-0.863355
962	cg05274429	chr5	172261036	57222	2	0.00357388	0.0136814	ERGIC1	hyper	1.10357
963	cg03823305	chr12	100536683	23074	-2	0.00357422	-0.0277913	UHRF1BP1L	hypo	-2.68775
964	cg23960125	chr22	28189304	4330	2	0.00357466	0.0241506	MN1	hyper	1.38706
965	cg14264194	chr1	211652549	343035	2	0.0035756	0.00780347	RD3	hyper	0.651087
966	cg14936601	chr7	101652049	1523	-2	0.0035801	-0.011235	CUX1	hypo	-1.10579
967	cg24603464	chr2	238395852	79083	-2	0.00358052	-0.0244215	MLPH	hypo	-2.25304
968	cg12637462	chr12	56613401	10193	2	0.00358287	0.0133435	RNF41	hyper	1.46746
969	cg09946681	chr7	102046384	100313829	-2	0.00358481	-0.0104719	MIR548O	hypo	-1.01223
970	cg10547050	chr17	27253274	57649	-2	0.00359106	-0.0258369	PHF12	hypo	-1.37292
971	cg07555734	chr12	79357799	6857	-2	0.00359285	-0.0263761	SYT1	hypo	-1.90034
972	cg02674179	chr17	65027600	27092	2	0.00359756	0.0103226	CACNG4	hyper	1.01307
973	cg11334105	chr7	134331014	669	2	0.00360079	0.0263615	BPGM	hyper	1.55925
974	cg11370723	chr19	6087857	5990	-2	0.00360732	-0.0121792	RFX2	hypo	-1.08998
975	cg24508208	chr7	134574978	800	-2	0.00360815	-0.0198011	CALD1	hypo	-2.06022
976	cg27009970	chr15	63481651	51762	2	0.00360889	0.0102092	RAB8B	hyper	0.992256
977	cg08663092	chr14	74181037	9240	-2	0.00361128	-0.0185086	PNMA1	hypo	-1.78547
978	cg02387695	chr14	68887349	5890	2	0.00361585	0.0146176	RAD51B	hyper	1.10625
979	cg23952859	chr8	1716623	2055	2	0.0036165	0.0151146	CLN8	hyper	1.55488
980	cg00359911	chr16	15951230	4629	-2	0.00362025	-0.011625	MYH11	hypo	-1.33746
981	cg13901143	chr3	108308257	9666	-2	0.00362146	-0.0187624	DZIP3	hypo	-1.90852
982	cg20403557	chr5	115299088	206338	2	0.00362428	0.0163223	LVRN	hyper	2.67997
983	cg22134588	chr3	79069442	6091	-2	0.0036247	-0.0153564	ROBO1	hypo	-1.2493
984	cg01154527	chr6	151661849	9590	2	0.00363086	0.0213265	AKAP12	hyper	0.759625
985	cg16005420	chr1	892914	26155	2	0.00363758	0.0134589	NOC2L	hyper	0.945991
986	cg00459129	chr12	27167463	51768	2	0.00364062	0.00869606	TM7SF3	hyper	0.707575
987	cg02678414	chr16	2209840	84231	-2	0.003641	-0.00879023	TRAF7	hypo	-1.13853
988	cg03299740	chr2	17997779	343930	-2	0.0036473	-0.0117703	MSGN1	hypo	-1.05194
989	cg19737972	chr12	13044162	9052	2	0.00364733	0.00925142	GPRC5A	hyper	1.02633
990	cg13580934	chr8	86019138	85444	2	0.00364915	0.0155392	LRRCC1	hyper	1.22337
991	cg13931228	chr7	24612418	51678	-2	0.0036493	-0.0164235	MPP6	hypo	-1.33815
992	cg08320756	chrX	152953367	139728	2	0.00365029	0.0118635	PNCK	hyper	0.843667
993	cg11325604	chr12	2999761	7289	-2	0.00365055	-0.019736	TULP3	hypo	-2.359
994	cg21186955	chr7	100729412	81844	-2	0.00365796	-0.0145558	TRIM56	hypo	-0.984714
995	cg00138624	chr11	83592663	1740	-2	0.00365809	-0.00967186	DLG2	hypo	-0.917298
996	cg14694471	chr6	628968	55770	-2	0.00366344	-0.023406	EXOC2	hypo	-1.16577
997	cg25828688	chr1	67396534	57708	-2	0.00366878	-0.00760846	MIER1	hypo	-0.754548
998	cg24479552	chr19	35841581	2864	-2	0.00368051	-0.0159368	FFAR1	hypo	-1.31917
999	cg02060465	chr1	152941727	163778	2	0.00368322	0.0110073	SPRR4	hyper	0.746414
1000	cg15712715	chrX	71908663	101928259	2	0.00368544	0.0230096	PHKA1-AS1	hyper	2.18258
1001	cg02930207	chr17	33307518	3980	-2	0.00368745	-0.0199636	LIG3	hypo	-2.73119
1002	cg11495108	chr18	71983313	644041	-2	0.00368859	-0.0109486	C18orf63	hypo	-1.30026
1003	cg26502671	chr7	73184665	1365	2	0.00369046	0.0127784	CLDN3	hyper	1.38268
1004	cg17612147	chr17	43922356	162540	-2	0.00369724	-0.00923177	SPPL2C	hypo	-0.875672
1005	cg11002709	chr12	56923557	5939	2	0.00369748	0.0114756	RBMS2	hyper	0.778124
1006	cg17048103	chr2	179914627	285025	-2	0.00369859	-0.0266889	CCDC141	hypo	-1.14333
1007	cg22505891	chr8	22014441	203190	-2	0.00370639	-0.0164781	LGI3	hypo	-1.67328
1008	cg22868971	chr9	139262548	64170	2	0.00370689	0.0102637	CARD9	hyper	0.877086
1009	cg18091028	chr2	44588074	9581	-2	0.00371451	-0.00934128	PREPL	hypo	-0.735494
1010	cg06180291	chr7	24985953	26031	-2	0.00372134	-0.00874219	OSBPL3	hypo	-0.913199
1011	cg27619136	chr4	174291353	8819	-2	0.00372234	-0.00727048	SAP30	hypo	-0.588758
1012	cg23992879	chr5	180278031	643836	2	0.00372259	0.00951025	ZFP62	hyper	0.561102
1013	cg18512628	chr6	124811541	154215	-2	0.00373845	-0.0336747	NKAIN2	hypo	-2.19903
1014	cg09046939	chr2	87017591	925	2	0.00374752	0.0448005	CD8A	hyper	5.26962
1015	cg11269819	chr11	31833747	5080	-2	0.00376144	-0.0110917	PAX6	hypo	-0.972955
1016	cg08543976	chr17	19699755	9706	-2	0.00376164	-0.0118835	ULK2	hypo	-1.20311
1017	cg03144232	chr16	31022351	112755	-2	0.00376256	-0.0167777	STX1B	hypo	-0.125942
1018	cg17651972	chr12	57620054	11247	2	0.00376989	0.021313	NXPH4	hyper	2.54336
1019	cg08247539	chr2	11695954	9687	2	0.00377178	0.0176293	GREB1	hyper	1.86959
1020	cg12427162	chr1	168198488	375035	-2	0.0037779	-0.019792	SFT2D2	hypo	-3.62109
1021	cg21082452	chr16	66585225	51192	-2	0.00379304	-0.0216746	CKLF	hypo	-1.33188
1022	cg12068991	chrX	13064187	171484	2	0.00379576	0.0206652	FAM9C	hyper	2.13293
1023	cg05512099	chr19	30155866	79156	2	0.00380415	0.0134223	PLEKHF1	hyper	1.45302
1024	cg15464880	chr18	12307451	84617	-2	0.00380717	-0.0120072	TUBB6	hypo	-0.793989
1025	cg07764932	chrX	11278904	395	2	0.0038138	0.0205984	ARHGAP6	hyper	1.32688
1026	cg17546247	chr3	147125714	84107	2	0.00381402	0.0112174	ZIC4	hyper	0.435951
1027	cg18353994	chr11	124567012	53340	2	0.00381855	0.00952044	SPA17	hyper	0.884065
1028	cg01884715	chr17	73316454	2885	-2	0.0038195	-0.0122145	GRB2	hypo	-1.04397
1029	cg14020326	chr14	105821532	23241	-2	0.00382382	-0.00909013	PACS2	hypo	-0.648766
1030	cg21229179	chr9	138972602	138151	2	0.00382677	0.0123333	NACC2	hyper	0.859205
1031	cg02773737	chr11	61657498	3995	-2	0.00383072	-0.0137666	FADS3	hypo	-1.04745
1032	cg17897852	chr22	39408785	27350	-2	0.00383161	-0.0161944	APOBEC3C	hypo	-1.38799
1033	cg14925067	chr8	1780401	9639	-2	0.00383578	-0.00813044	ARHGEF10	hypo	-0.785482
1034	cg10801102	chr17	80023921	64118	-2	0.00384113	-0.0245027	DUS1L	hypo	-1.02531
1035	cg19463247	chr12	6644460	2597	-2	0.00384402	-0.0134195	GAPDH	hypo	-1.17319
1036	cg01378848	chr14	19377798	440153	-2	0.00384516	-0.0269895	OR11H12	hypo	-2.48752
1037	cg20960842	chr12	76880086	114882	2	0.00384524	0.00970757	OSBPL8	hyper	0.877963
1038	cg04645462	chr1	208201422	5362	2	0.0038465	0.0101163	PLXNA2	hyper	1.00831
1039	cg23812577	chr14	89958247	1112	-2	0.00385925	-0.0293075	FOXN3	hypo	-1.73986
1040	cg25358133	chr11	1020251	4588	2	0.00387031	0.010496	MUC6	hyper	1.13009
1041	cg15950337	chr11	46638969	283254	2	0.00387203	0.0117887	HARBI1	hyper	0.750852
1042	cg04588380	chr12	53046818	3849	2	0.00388203	0.0109795	KRT2	hyper	0.957432
1043	cg25732936	chr14	67289047	10243	-2	0.00388564	-0.0144249	GPHN	hypo	-1.46647
1044	cg13724496	chr20	6748730	650	2	0.00389281	0.00881018	BMP2	hyper	0.991347
1045	cg23276059	chr3	51705343	51368	2	0.00389347	0.022726	TEX264	hyper	1.86451
1046	cg23671824	chr19	10450323	3385	-2	0.00389861	-0.0141438	ICAM3	hypo	-1.26319
1047	cg02774971	chr14	31576206	25831	2	0.00390218	0.0106375	HECTD1	hyper	1.20009
1048	cg10322874	chr13	41573525	1997	-2	0.00390534	-0.0123716	ELF1	hypo	-1.18445
1049	cg00673251	chr10	11784140	79746	-2	0.00390691	-0.0202038	ECHDC3	hypo	-1.51064
1050	cg14401311	chr20	44913391	64405	-2	0.00390799	-0.0143812	CDH22	hypo	-1.28942
1051	cg22404151	chr19	58603088	65982	2	0.0039156	0.012152	ZSCAN18	hyper	1.00763
1052	cg04215703	chr10	102826625	81621	2	0.00391862	0.00768683	KAZALD1	hyper	0.689218
1053	cg11937508	chr2	207083603	2825	2	0.00392353	0.0155712	GPR1	hyper	1.14274
1054	cg09157890	chr12	1191949	23085	2	0.00392893	0.010063	ERC1	hyper	0.716259
1055	cg00952857	chr1	234545133	6894	2	0.00392968	0.0165752	TARBP1	hyper	1.41229
1056	cg15247335	chr2	219600800	9654	2	0.00393362	0.0107422	TTLL4	hyper	1.08817
1057	cg00738291	chr13	53234959	10910	2	0.00393503	0.0108724	SUGT1	hyper	0.922986
1058	cg14460961	chr1	65386800	3716	-2	0.00393506	-0.017867	JAK1	hypo	-0.673709
1059	cg22341854	chr1	162311167	693141	2	0.00393964	0.018121	MIR556	hyper	1.93864
1060	cg09903579	chr20	33539956	2937	2	0.00394003	0.0130155	GSS	hyper	1.23289
1061	cg14426015	chr7	116139391	858	-2	0.00394722	-0.0170132	CAV2	hypo	-0.6454
1062	cg18387343	chr1	27248345	10726	2	0.00395386	0.0179275	NUDC	hyper	1.19647
1063	cg13635483	chr8	30429596	11030	2	0.00395534	0.0156733	RBPMS	hyper	1.56092
1064	cg18497973	chr3	81790623	2632	-2	0.00395953	-0.0371659	GBE1	hypo	-2.56692
1065	cg01796228	chr5	38596220	3977	2	0.0039819	0.00765122	LIFR	hyper	0.78731
1066	cg09542796	chrX	12890595	51284	2	0.00398374	0.012964	TLR7	hyper	1.4003
1067	cg19383360	chrX	150067114	83692	2	0.00398395	0.0360219	CD99L2	hyper	2.54018
1068	cg08152083	chr17	20482829	256223	-2	0.00398807	-0.0159174	CDRT15L2	hypo	-1.44878
1069	cg21323738	chr17	29527461	4763	-2	0.00398889	-0.0209556	NF1	hypo	-1.67526
1070	cg27112470	chr12	52300015	94	2	0.00399095	0.014455	ACVRL1	hyper	1.06188
1071	cg24005618	chr17	74075012	353174	2	0.00400163	0.00920588	ZACN	hyper	0.873693
1072	cg18183941	chr1	247578552	114548	2	0.00400369	0.00917452	NLRP3	hyper	1.1433
1073	cg01598557	chr4	110981376	79071	2	0.00400405	0.00990961	ELOVL6	hyper	1.09513
1074	cg13534791	chr9	35042344	138724	2	0.0040206	0.0133651	C9orf131	hyper	0.885145
1075	cg18338953	chr10	102796290	81855	2	0.00402116	0.00837966	SFXN3	hyper	0.435207
1076	cg11584237	chr16	67001341	23491	2	0.00402444	0.0100587	CES3	hyper	0.974045
1077	cg10435235	chr13	111956623	8874	2	0.00402798	0.00654531	ARHGEF7	hyper	0.53437
1078	cg08981532	chr16	2264875	283871	2	0.0040289	0.00864192	PGP	hyper	0.90716
1079	cg14876940	chr8	37758254	80223	-2	0.00403148	-0.00954713	RAB11FIP1	hypo	-0.829569
1080	cg04159593	chr2	120516628	5775	-2	0.00403853	-0.0161498	PTPN4	hypo	-1.07226
1081	cg07604616	chr6	42927504	27232	-2	0.00404537	-0.0149114	GNMT	hypo	-1.66731
1082	cg03626541	chr7	97982115	55971	-2	0.00404592	-0.0243702	BAIAP2L1	hypo	-1.1957
1083	cg25417223	chr19	13209306	4784	2	0.00405646	0.0172863	NFIX	hyper	1.0154
1084	cg02920817	chr8	144640043	79792	-2	0.00405832	-0.00889	GSDMD	hypo	-0.878035
1085	cg06549407	chr4	17845439	254251	2	0.00405985	0.0132607	LCORL	hyper	1.48652
1086	cg16652349	chr2	182446727	375298	-2	0.00406149	-0.0111709	CERKL	hypo	-1.02633
1087	cg01098491	chr14	47769981	161357	2	0.00406366	0.0114061	MDGA2	hyper	1.05608
1088	cg08192033	chr6	125476407	7164	2	0.00406483	0.0112159	TPD52L1	hyper	0.7479
1089	cg09235702	chr19	53771332	317703	2	0.00406737	0.0107955	VN1R4	hyper	0.831021
1090	cg05464635	chrX	10628343	4281	2	0.0040708	0.0341845	MID1	hyper	2.58841
1091	cg06460228	chr16	20957158	55567	2	0.00407168	0.0142805	DNAH3	hyper	1.6356
1092	cg08208858	chr5	71405743	4131	2	0.00407197	0.0286656	MAP1B	hyper	0.486325
1093	cg05393424	chr1	91403111	84146	2	0.00407342	0.0176584	ZNF644	hyper	1.50771
1094	cg22569305	chr17	1389575	4641	-2	0.00407534	-0.0324519	MYO1C	hypo	-2.43938
1095	cg25580342	chr17	14204593	9953	2	0.00407645	0.0117795	HS3ST3B1	hyper	1.07688
1096	cg04587829	chr17	80692947	64122	2	0.0040786	0.0145473	FN3K	hyper	1.33068
1097	cg08186166	chr13	95248247	23483	-2	0.00408759	-0.00732596	TGDS	hypo	-0.657046
1098	cg26153045	chr7	73441834	2006	-2	0.00408781	-0.0193825	ELN	hypo	-1.05753
1099	cg27343222	chr22	30115154	164633	-2	0.00409284	-0.0131775	CABP7	hypo	-0.928475
1100	cg12193301	chr1	204168710	127845	-2	0.00409294	-0.0115246	GOLT1A	hypo	-1.21888
1101	cg24673385	chr1	21051448	400745	2	0.00410238	0.0113661	SH2D5	hyper	1.11207
1102	cg09262197	chr1	3807312	339448	2	0.00410927	0.00946127	C1orf174	hyper	0.71763
1103	cg10269448	chr6	160506503	3482	2	0.00411284	0.0144269	IGF2R	hyper	1.23002
1104	cg03113184	chr2	204217764	10152	-2	0.00412064	-0.0178352	ABI2	hypo	-1.87862
1105	cg00252615	chr5	160976283	2561	-2	0.00412368	-0.0137076	GABRB2	hypo	-0.862816
1106	cg17137500	chr2	25557120	1788	2	0.00413831	0.0138522	DNMT3A	hyper	1.24305
1107	cg14553042	chr5	173369264	80315	2	0.0041448	0.0273584	CPEB4	hyper	2.77161
1108	cg02311901	chr9	140043131	2902	-2	0.00414579	-0.0125285	GRIN1	hypo	-1.22352
1109	cg14456395	chr5	95281898	22936	2	0.0041469	0.0083848	ELL2	hyper	0.76878
1110	cg26729368	chr16	84780713	9100	2	0.00416515	0.0134406	USP10	hyper	1.53835
1111	cg09282623	chr1	38354047	3633	2	0.00416639	0.0124211	INPP5B	hyper	1.0782
1112	cg21651436	chr11	65381610	4296	-2	0.00416655	-0.00647998	MAP3K11	hypo	-0.651485
1113	cg19284460	chr20	60879102	11047	-2	0.00416694	-0.0119282	ADRM1	hypo	-1.15883
1114	cg02337568	chr12	111843385	10019	2	0.004179	0.021807	SH2B3	hyper	1.85772
1115	cg21785522	chr10	118032204	2674	-2	0.00418014	-0.0306938	GFRA1	hypo	-3.2131
1116	cg18019929	chr2	242680597	728294	2	0.00418061	0.00991481	D2HGDH	hyper	0.762871
1117	cg23256829	chr10	134229731	170394	-2	0.00418092	-0.0106171	PWWP2B	hypo	-1.50146
1118	cg19782749	chrX	132091720	90161	2	0.00418102	0.0229954	HS6ST2	hyper	2.60766
1119	cg02043033	chr3	160717062	151742	2	0.00418449	0.0154358	PPM1L	hyper	1.62164
1120	cg16043700	chr1	1114523	254173	2	0.00419083	0.0120929	TTLL10	hyper	0.828319
1121	cg01950885	chr4	123072894	84162	2	0.00419179	0.0188055	KIAA1109	hyper	1.82612
1122	cg07182357	chr11	63275003	85329	-2	0.00419305	-0.00864197	LGALS12	hypo	-0.971728
1123	cg26320772	chr22	21328392	150209	2	0.0041955	0.0094916	AIFM3	hyper	0.607487
1124	cg03573984	chr2	95537150	150483	2	0.00419572	0.0088059	TEKT4	hyper	0.37151
1125	cg04964920	chr5	55162578	133396	2	0.00420321	0.0100636	IL31RA	hyper	0.862496
1126	cg11798282	chr17	38210381	9862	-2	0.00420589	-0.00888857	MED24	hypo	-0.904638
1127	cg10305299	chr20	29844549	245929	2	0.0042089	0.0120743	DEFB115	hyper	1.09967
1128	cg02412527	chr3	48965159	10425	-2	0.00421392	-0.0151711	ARIH2	hypo	-1.36027
1129	cg16563178	chr3	50358443	8692	2	0.00421402	0.00925336	HYAL2	hyper	0.988018
1130	cg09286940	chr17	67138468	23460	-2	0.00421707	-0.019751	ABCA6	hypo	-1.8068
1131	cg00998591	chr9	139341202	9919	-2	0.00421751	-0.010597	SEC16A	hypo	-1.05166
1132	cg06160440	chr1	155243364	1196	2	0.00421896	0.0233419	CLK2	hyper	2.13072
1133	cg09069900	chr13	113776964	2159	-2	0.00422553	-0.015642	F10	hypo	-0.671402
1134	cg25363336	chr5	16703715	4651	-2	0.00422964	-0.00977403	MYO10	hypo	-0.912583
1135	cg15623394	chr17	36002898	11056	2	0.00423699	0.0147543	DDX52	hyper	0.802809
1136	cg15166504	chr3	195702834	255812	2	0.00423752	0.00935976	SDHAP1	hyper	0.79656
1137	cg00014333	chr8	20130023	11178	2	0.004239	0.0314066	LZTS1	hyper	1.2845
1138	cg14555265	chr9	139230436	26086	-2	0.00423942	-0.0112899	GPSM1	hypo	-1.27221
1139	cg18051316	chr6	31925660	100302242	2	0.00424116	0.0199316	MIR1236	hyper	1.22746
1140	cg16253809	chr10	63661280	84159	-2	0.00424184	-0.00961986	ARID5B	hypo	-0.65109
1141	cg13537595	chr7	97495113	440	-2	0.00424859	-0.0170481	ASNS	hypo	-1.22805
1142	cg13627972	chr2	71296796	55577	-2	0.00424874	-0.0135248	NAGK	hypo	-0.731678
1143	cg19950933	chr12	125299563	949	2	0.00425021	0.0145722	SCARB1	hyper	1.29124
1144	cg18240043	chr3	197798030	348840	-2	0.00425597	-0.0180046	ANKRD18DP	hypo	-1.48668
1145	cg27292503	chr2	241749846	547	-2	0.00425964	-0.0163111	KIF1A	hypo	-0.997393
1146	cg24609890	chr7	23339235	115416	-2	0.00426448	-0.0127378	MALSU1	hypo	-1.12133
1147	cg11133678	chr9	113312452	79987	-2	0.0042686	-0.0145836	SVEP1	hypo	-1.64592
1148	cg07604902	chr1	164669399	5087	-2	0.00427105	-0.014801	PBX1	hypo	-1.12193
1149	cg14414288	chr1	153002239	6699	2	0.0042724	0.0104145	SPRR1B	hyper	0.786617
1150	cg20204476	chr10	114187139	51703	2	0.00427641	0.0082359	ACSL5	hyper	0.800218
1151	cg18138036	chr10	133769891	55844	-2	0.00428068	-0.013565	PPP2R2D	hypo	-1.10843
1152	cg03611732	chr10	21785697	100302129	-2	0.00428076	-0.00970533	MIR1915	hypo	-0.807543
1153	cg11331516	chr1	203317595	2331	2	0.0042852	0.00706966	FMOD	hyper	0.97798
1154	cg14784877	chr2	158156126	11227	2	0.00429979	0.0213416	GALNT5	hyper	1.2217
1155	cg25837803	chr1	186649909	5743	-2	0.00430071	-0.0276251	PTGS2	hypo	-1.73274
1156	cg15209934	chr19	52800385	147657	2	0.00430327	0.0161944	ZNF480	hyper	1.40606
1157	cg21831927	chr13	25337649	56163	2	0.00430629	0.0108555	RNF17	hyper	1.12175
1158	cg16744462	chr9	4792693	10171	-2	0.0043078	-0.0166873	RCL1	hypo	-1.60698
1159	cg10158541	chr13	37006265	8900	-2	0.00431033	-0.00795039	CCNA1	hypo	-0.774883
1160	cg19074300	chr19	53970809	126017	2	0.00431163	0.0062063	ZNF813	hyper	0.504319
1161	cg02585142	chr15	89434967	145864	2	0.00432525	0.0114797	HAPLN3	hyper	1.26901
1162	cg00722329	chr1	2433226	9651	2	0.00432684	0.0144876	PLCH2	hyper	0.846281
1163	cg13622587	chr1	226014225	2052	-2	0.00432913	-0.0156964	EPHX1	hypo	-0.75406
1164	cg01162129	chr8	97294752	9791	-2	0.00432986	-0.0153362	PTDSS1	hypo	-1.537
1165	cg05194810	chr2	172950397	1745	2	0.00433004	0.0152745	DLX1	hyper	1.41563
1166	cg19002828	chrX	78623745	9452	-2	0.00434005	-0.0180888	ITM2A	hypo	-0.622861
1167	cg24260710	chr22	42296082	407039	2	0.00434287	0.0080511	MIR33A	hyper	0.641695
1168	cg02283402	chrX	128913684	54440	2	0.00435022	0.0132755	SASH3	hyper	0.984438
1169	cg08057038	chr11	626128	53841	-2	0.00435287	-0.00802115	CDHR5	hypo	-0.40383
1170	cg11232081	chr4	85859683	23001	-2	0.00435521	-0.0317404	WDFY3	hypo	-2.31203
1171	cg18805534	chr2	212677409	2066	-2	0.00435544	-0.0140053	ERBB4	hypo	-1.07768
1172	cg20785715	chr8	144718023	9831	2	0.00435847	0.0126981	ZNF623	hyper	0.731633
1173	cg05340783	chr11	46843905	9793	2	0.00436038	0.0163243	CKAP5	hyper	1.17463
1174	cg05864858	chr19	53796296	112401	-2	0.00437562	-0.0137284	BIRC8	hypo	-1.47293
1175	cg09520414	chr22	50493642	164714	-2	0.00437603	-0.0241245	TTLL8	hypo	-1.37915
1176	cg09302904	chr17	62340561	55852	-2	0.00437694	-0.00919653	TEX2	hypo	-0.987237
1177	cg08054244	chr14	88789549	54207	-2	0.00438013	-0.0127339	KCNK10	hypo	-1.39195
1178	cg18615431	chr19	19250617	54929	-2	0.00438355	-0.015258	TMEM161A	hypo	-1.40428
1179	cg09762316	chr9	72658354	256691	-2	0.0043887	-0.0183551	MAMDC2	hypo	-1.51108
1180	cg17660041	chr17	3323460	8392	2	0.00438875	0.0321451	OR3A3	hyper	2.65948
1181	cg16145913	chr5	35858063	3575	-2	0.00439375	-0.0312603	IL7R	hypo	-2.94441
1182	cg25345102	chr20	31619420	128859	2	0.00439785	0.00907321	BPIFB6	hyper	0.619095
1183	cg25013978	chr5	36149258	92255	2	0.00439793	0.0228935	LMBRD2	hyper	1.24993
1184	cg18537183	chr14	104170490	7517	2	0.00440203	0.0115707	XRCC3	hyper	0.662064
1185	cg02833931	chr1	107803160	22854	-2	0.0044023	-0.0105304	NTNG1	hypo	-0.803994
1186	cg10436918	chr10	114206690	143187	-2	0.00441004	-0.00917422	VTI1A	hypo	-0.925891
1187	cg26510975	chr7	5347588	84629	-2	0.00441659	-0.00860761	TNRC18	hypo	-0.754657
1188	cg09776041	chr11	71200489	55191	-2	0.00442776	-0.0178961	NADSYN1	hypo	-1.22021
1189	cg08864904	chr8	79472625	5569	-2	0.00443264	-0.021151	PKIA	hypo	-2.07115
1190	cg25953395	chr3	47705369	6599	-2	0.00443689	-0.0217547	SMARCC1	hypo	-1.89397
1191	cg17008013	chr3	129168726	55764	2	0.00444539	0.0162944	IFT122	hyper	1.26251
1192	cg02172885	chr6	30588193	28973	-2	0.00444701	-0.021671	MRPS18B	hypo	-2.59699
1193	cg08372825	chr7	50700612	2887	2	0.00444775	0.0109532	GRB10	hyper	0.85849
1194	cg14776992	chr13	46064535	83548	2	0.00445582	0.014015	COG3	hyper	1.16189
1195	cg03380406	chr9	114393978	548645	2	0.00445807	0.00957025	DNAJC25	hyper	0.672773
1196	cg12277313	chr3	48341377	10201	2	0.00445822	0.00867728	NME6	hyper	0.544016
1197	cg05746188	chr7	102074225	80228	-2	0.00446643	-0.0125003	ORAI2	hypo	-1.20648
1198	cg13659813	chr19	39322968	1891	-2	0.00446938	-0.018218	ECH1	hypo	-1.14435
1199	cg23874669	chr1	162600874	4921	-2	0.00447272	-0.0225117	DDR2	hypo	-0.888826
1200	cg22829047	chrX	135258762	2273	-2	0.0044753	-0.0412957	FHL1	hypo	-2.9572
1201	cg24990010	chr6	74171736	25821	2	0.00447698	0.0114974	MTO1	hyper	0.873492
1202	cg07785641	chr10	70079126	64081	2	0.00447705	0.0127384	PBLD	hyper	1.40197
1203	cg01653005	chr17	8869105	23533	-2	0.00447945	-0.0165278	PIK3R5	hypo	-1.4391
1204	cg17623121	chr17	76724107	9267	2	0.00447985	0.0102047	CYTH1	hyper	1.24486
1205	cg26530971	chr8	110552297	9166	2	0.00448018	0.0264188	EBAG9	hyper	2.44773
1206	cg23634412	chr22	18911415	5625	2	0.00448251	0.0111972	PRODH	hyper	1.22736
1207	cg00109923	chr7	6631520	79034	2	0.00448605	0.0101481	C7orf26	hyper	1.01023
1208	cg20572882	chr17	28804354	9527	2	0.00448638	0.0226451	GOSR1	hyper	2.50167
1209	cg24220996	chr4	15940550	9982	-2	0.00449405	-0.0397031	FGFBP1	hypo	-3.73396
1210	cg08087714	chr9	91091489	10927	-2	0.00449438	-0.0381685	SPIN1	hypo	-2.12529
1211	cg22998101	chr11	55763230	338674	-2	0.00449462	-0.0245193	OR5F1	hypo	-2.50328
1212	cg06938319	chr16	79627831	4094	-2	0.00449591	-0.0235154	MAF	hypo	-2.09994
1213	cg06611606	chr14	105155775	64423	-2	0.00449897	-0.0185006	INF2	hypo	-1.33564
1214	cg14349667	chr4	81189706	2250	-2	0.00449929	-0.0172102	FGF5	hypo	-1.26713
1215	cg10687202	chr17	17480905	10400	-2	0.00450422	-0.031762	PEMT	hypo	-2.62499
1216	cg03634089	chr12	14999304	144608	-2	0.00451718	-0.0193039	C12orf60	hypo	-0.527762
1217	cg16176654	chr10	14646003	83641	-2	0.00452549	-0.0254837	FAM107B	hypo	-2.15214
1218	cg04733475	chr15	49731249	2252	2	0.00452767	0.0196104	FGF7	hyper	0.966261
1219	cg25499728	chr17	46184917	29916	2	0.00452989	0.0101973	SNX11	hyper	1.03164
1220	cg08057786	chr14	95078599	12	-2	0.0045303	-0.0318176	SERPINA3	hypo	-2.72328
1221	cg04947514	chr14	78082976	9517	-2	0.00453109	-0.0154914	SPTLC2	hypo	-1.00337
1222	cg17306802	chr19	53898444	91661	2	0.00453676	0.0111432	ZNF765	hyper	0.594139
1223	cg16907824	chr16	8622300	283953	2	0.0045464	0.0131191	TMEM114	hyper	0.823341
1224	cg16044631	chr12	57704785	22864	-2	0.00454947	-0.009176	R3HDM2	hypo	-0.992769
1225	cg08293536	chr10	126715832	1488	2	0.00455168	0.0121495	CTBP2	hyper	1.09479
1226	cg06911348	chr13	49001082	10161	-2	0.0045571	-0.0202512	LPAR6	hypo	-2.53321
1227	cg02836849	chr8	72247726	2138	-2	0.00455824	-0.0197678	EYA1	hypo	-1.65687
1228	cg24521300	chr8	125605306	9788	-2	0.0045649	-0.0251641	MTSS1	hypo	-2.03645
1229	cg16078863	chr12	133389906	2802	2	0.00456498	0.0117391	GOLGA3	hyper	1.14163
1230	cg17600851	chr1	85462857	255231	2	0.00456576	0.0217	MCOLN2	hyper	1.79815
1231	cg21323579	chr5	122179886	28966	2	0.00457276	0.00801139	SNX24	hyper	0.807367
1232	cg01701630	chr8	42235286	27121	-2	0.00457438	-0.0191031	DKK4	hypo	-0.808882
1233	cg16759579	chr8	42249921	7419	-2	0.00458022	-0.0126053	VDAC3	hypo	-1.4672
1234	cg03715104	chr6	27355556	346157	2	0.00458068	0.0151907	ZNF391	hyper	1.19844
1235	cg16388088	chr19	54291944	442918	2	0.00458363	0.00973046	MIR373	hyper	0.865098
1236	cg06027620	chr17	36909606	5691	-2	0.00459041	-0.015582	PSMB3	hypo	-1.794
1237	cg26032238	chr1	231155695	100302132	-2	0.00459144	-0.0122649	MIR1182	hypo	-1.33375
1238	cg10077687	chr19	53168125	55769	-2	0.00459933	-0.0139401	ZNF83	hypo	-1.56548
1239	cg14276262	chr2	219151568	64114	-2	0.00460061	-0.0198902	TMBIM1	hypo	-1.01992
1240	cg06899309	chr6	15363511	3720	-2	0.00460672	-0.0224036	JARID2	hypo	-1.00435
1241	cg08693780	chr12	70084429	144453	2	0.00461799	0.0109782	BEST3	hyper	0.646568
1242	cg00097038	chr1	197382771	23418	-2	0.00462908	-0.0194399	CRB1	hypo	-1.34198
1243	cg02756768	chr15	91260537	641	-2	0.0046312	-0.0226204	BLM	hypo	-2.28099
1244	cg19237600	chr7	99564474	563	2	0.00463882	0.0104447	AZGP1	hyper	0.798134
1245	cg18022728	chr7	44122477	27434	1	0.00464212	0.0565474	POLM	hyper	NA
1246	cg10754697	chr17	1504809	124935	-2	0.00464815	-0.00967736	SLC43A2	hypo	-1.03678
1247	cg02899473	chr11	12550550	55742	2	0.00464894	0.019837	PARVA	hyper	1.67871
1248	cg26837644	chr12	371950	6540	-2	0.00465432	-0.0175732	SLC6A13	hypo	-0.873996
1249	cg19609186	chr16	22227740	29904	2	0.00465601	0.010606	EEF2K	hyper	0.703696
1250	cg10908625	chr3	152881181	5912	2	0.00465637	0.043062	RAP2B	hyper	2.90088
1251	cg15501138	chr3	56818147	50650	-2	0.00465852	-0.02769	ARHGEF3	hypo	-1.49477
1252	cg02341038	chr11	119020138	64137	2	0.00465877	0.0125067	ABCG4	hyper	1.4479
1253	cg08141489	chr4	184856363	56977	-2	0.0046589	-0.0204066	STOX2	hypo	-1.37178
1254	cg20118823	chr19	1612208	6929	2	0.00466484	0.0122971	TCF3	hyper	0.814664
1255	cg19209895	chr10	86004281	5995	2	0.00466588	0.0223039	RGR	hyper	1.35781
1256	cg06610484	chr6	100442105	84539	-2	0.00466661	-0.0333625	MCHR2	hypo	-1.24418
1257	cg21027791	chr2	220026290	79840	2	0.00467166	0.0130864	NHEJ1	hyper	1.18516
1258	cg04403868	chr21	44312851	4731	-2	0.00467358	-0.0201478	NDUFV3	hypo	-1.54559
1259	cg20333434	chr6	39290724	83795	2	0.00467499	0.00945174	KCNK16	hyper	0.75291
1260	cg10809783	chr6	148784879	23328	-2	0.00468251	-0.0185928	SASH1	hypo	-2.03585
1261	cg20072963	chr12	51718554	51411	2	0.00468816	0.0131011	BIN2	hyper	0.917268
1262	cg00127620	chrX	17096915	9185	2	0.00469074	0.0124493	REPS2	hyper	1.28517
1263	cg09458907	chr15	34781208	23015	-2	0.00469635	-0.0160231	GOLGA8A	hypo	-1.1326
1264	cg22050877	chr11	66510867	79703	2	0.00470337	0.0102627	C11orf80	hyper	0.98397
1265	cg16133668	chr9	94422676	4920	2	0.00471286	0.0203077	ROR2	hyper	1.77782
1266	cg20786418	chrX	117251000	90293	-2	0.00472345	-0.0120269	KLHL13	hypo	-0.848855
1267	cg09700630	chr11	66045494	254263	2	0.00472377	0.0103378	CNIH2	hyper	0.908611
1268	cg09169291	chr3	186742457	6480	-2	0.00472552	-0.0244926	ST6GAL1	hypo	-1.99335
1269	cg16577083	chr16	1271153	8912	-2	0.00472717	-0.0119631	CACNA1H	hypo	-1.08098
1270	cg21626253	chr19	38878653	199720	-2	0.00472947	-0.035372	GGN	hypo	-3.24882
1271	cg15741088	chr1	224642262	149111	-2	0.00473159	-0.0354899	CNIH3	hypo	-2.36815
1272	cg10393931	chr7	95951432	10165	-2	0.00473224	-0.0209382	SLC25A13	hypo	-2.10596
1273	cg07918171	chr12	50396532	29127	2	0.00473697	0.0106554	RACGAP1	hyper	0.765032
1274	cg02034887	chr3	121612991	6565	-2	0.00474234	-0.0184815	SLC15A2	hypo	-1.29419
1275	cg23081580	chr7	89841037	261729	-2	0.00474897	-0.0343454	STEAP2	hypo	-3.78511
1276	cg13993509	chr7	158738490	55112	2	0.00475039	0.0116982	WDR60	hyper	1.25735
1277	cg04100532	chr2	210636560	285175	-2	0.00475338	-0.023724	UNC80	hypo	-2.4609
1278	cg14817655	chr4	188916724	132625	2	0.00475687	0.0188327	ZFP42	hyper	1.48467
1279	cg03706039	chr12	109202114	54434	2	0.00475696	0.0139201	SSH1	hyper	1.04454
1280	cg16932094	chr22	22902237	23532	2	0.00476165	0.0132301	PRAME	hyper	0.75061
1281	cg08757037	chr7	75933294	3315	-2	0.00477175	-0.0294791	HSPB1	hypo	-1.84036
1282	cg26033254	chr20	62680989	57473	2	0.00477267	0.0272479	ZNF512B	hyper	2.52991
1283	cg06046430	chr4	77819534	345079	2	0.00477364	0.0311875	SOWAHB	hyper	3.63469
1284	cg13440652	chr12	133414462	5426	-2	0.00478119	-0.0217729	POLE	hypo	-1.00459
1285	cg24926323	chr6	105545647	11149	-2	0.00478176	-0.00928877	BVES	hypo	-0.626333
1286	cg17420983	chr12	111471202	23316	-2	0.00478404	-0.019535	CUX2	hypo	-2.04307
1287	cg04519918	chr16	57278807	23568	2	0.00478442	0.036223	ARL2BP	hyper	4.11812
1288	cg17195430	chr5	44814652	10884	-2	0.00478519	-0.0106569	MRPS30	hypo	-0.810025
1289	cg10446401	chr2	101619230	6160	2	0.00479643	0.0127129	RPL31	hyper	0.984097
1290	cg23018117	chr7	150413687	170575	-2	0.00480676	-0.032256	GIMAP1	hypo	-2.23754
1291	cg17030380	chr11	59525449	6809	-2	0.00480688	-0.0100842	STX3	hypo	-1.02855
1292	cg24330955	chr16	50752131	64127	2	0.00480814	0.012029	NOD2	hyper	0.52976
1293	cg12160904	chr4	185701699	2180	-2	0.00481003	-0.0152132	ACSL1	hypo	-1.40167
1294	cg26073212	chr16	50057661	255919	2	0.00481168	0.0140426	CNEP1R1	hyper	0.825534
1295	cg00174654	chr1	115110293	10286	2	0.004815	0.0147657	BCAS2	hyper	1.12389
1296	cg00521048	chr13	50159798	55213	2	0.00481866	0.0111083	RCBTB1	hyper	0.931891
1297	cg12881393	chr2	85767625	4144	2	0.00482134	0.0336178	MAT2A	hyper	1.48942
1298	cg10662995	chr7	105642133	222256	2	0.00482527	0.0158953	CDHR3	hyper	0.875749
1299	cg14694234	chrX	102839366	79921	2	0.00483171	0.0215851	TCEAL4	hyper	1.03677
1300	cg26466789	chr8	144437314	116447	2	0.00483272	0.0193868	TOP1MT	hyper	1.44278
1301	cg02782401	chr4	95173324	56916	-2	0.00483827	-0.0110318	SMARCAD1	hypo	-1.18549
1302	cg09864076	chr1	102462877	118427	-2	0.00483962	-0.0170444	OLFM3	hypo	-1.47365
1303	cg20318340	chr6	36684894	221476	2	0.00484656	0.00864065	PI16	hyper	0.340889
1304	cg27049344	chr2	60678956	53335	2	0.0048497	0.00939006	BCL11A	hyper	1.08064
1305	cg05399718	chr12	123555535	57605	2	0.00484998	0.0140086	PITPNM2	hyper	0.622393
1306	cg14262906	chr1	179072980	27	2	0.00485188	0.0110815	ABL2	hyper	0.733953
1307	cg18279150	chr1	155232227	10067	-2	0.00485279	-0.00645075	SCAMP3	hypo	-0.572549
1308	cg13358038	chr12	1023702	5893	-2	0.00485375	-0.0160647	RAD52	hypo	-1.1368
1309	cg19941370	chr14	35874353	4792	2	0.00485585	0.025859	NFKBIA	hyper	2.54922
1310	cg16689426	chr9	136822078	7410	2	0.00485766	0.0109168	VAV2	hyper	0.98541
1311	cg14428359	chr7	130145336	4232	-2	0.00486503	-0.0221472	MEST	hypo	-1.46445
1312	cg07003542	chr5	176056682	253314	-2	0.00486955	-0.0167684	EIF4E1B	hypo	-1.02185
1313	cg18456942	chr20	29956330	117285	2	0.00487116	0.00931374	DEFB118	hyper	0.664593
1314	cg22834052	chr2	86362424	692225	2	0.00487359	0.0101857	SNORD94	hyper	1.01231
1315	cg12114392	chr11	77899896	57558	2	0.00487594	0.013848	USP35	hyper	1.25169
1316	cg27076608	chr17	72771909	54868	-2	0.00488304	-0.0139948	TMEM104	hypo	-0.969203
1317	cg02141602	chr19	47922822	56917	-2	0.00488798	-0.0195638	MEIS3	hypo	-0.545801
1318	cg24028809	chr6	153414101	26575	-2	0.00489192	-0.0226432	RGS17	hypo	-1.06212
1319	cg16294310	chr22	50629110	80305	-2	0.0048996	-0.0130623	TRABD	hypo	-0.528207
1320	cg14854658	chr22	21801764	23119	2	0.00490206	0.0092877	HIC2	hyper	0.675227
1321	cg06166758	chr2	112921258	129804	-2	0.0049062	-0.0217323	FBLN7	hypo	-0.683692
1322	cg20264322	chr12	118766234	51347	-2	0.00490721	-0.0167989	TAOK3	hypo	-1.80918
1323	cg14326805	chr9	71737756	9414	2	0.00490869	0.0185546	TJP2	hyper	1.59102
1324	cg16090701	chr13	24844242	221178	2	0.00490958	0.0186619	SPATA13	hyper	1.68866
1325	cg00452709	chr8	120591252	5168	-2	0.0049127	-0.0293694	ENPP2	hypo	-1.60173
1326	cg21630800	chr12	122215517	144404	2	0.00491283	0.0092	TMEM120B	hyper	0.866097
1327	cg18807071	chr2	207139408	57683	-2	0.00491874	-0.0233128	ZDBF2	hypo	-2.18861
1328	cg14358756	chr8	102531193	79977	-2	0.00491888	-0.0204733	GRHL2	hypo	-1.1681
1329	cg06161964	chr5	1884513	50805	2	0.0049196	0.0145246	IRX4	hyper	0.565177
1330	cg11793413	chr1	171061651	2328	2	0.00492378	0.0173529	FMO3	hyper	1.88211
1331	cg10471452	chr5	79333328	7060	2	0.00492407	0.0182247	THBS4	hyper	1.94193
1332	cg20198969	chr14	56261218	645687	-2	0.00493378	-0.00877416	LINC00520	hypo	-0.861905
1333	cg18320368	chr16	74330505	5713	-2	0.00493406	-0.0159945	PSMD7	hypo	-1.37983
1334	cg02847140	chr1	95007331	2152	2	0.00493918	0.022544	F3	hyper	1.97138
1335	cg11970133	chr7	45144099	654319	2	0.00494161	0.00950662	SNORA5A	hyper	0.712172
1336	cg23270113	chr19	45417587	341	-2	0.00494208	-0.0150183	APOC1	hypo	-0.735884
1337	cg23765153	chr20	23357876	63908	2	0.00494379	0.00984998	NAPB	hyper	0.654337
1338	cg01865113	chr17	70117105	6662	-2	0.00494478	-0.00646037	SOX9	hypo	-0.690465
1339	cg15668060	chr1	111433872	963	2	0.00495427	0.00916725	CD53	hyper	0.891485
1340	cg17554647	chr3	12986097	9922	2	0.00495494	0.0232925	IQSEC1	hyper	2.14373
1341	cg15049489	chr3	133553475	51560	2	0.00496029	0.0132498	RAB6B	hyper	1.0933
1342	cg16728467	chr19	56116750	100507290	-2	0.00496816	-0.0139418	ZNF865	hypo	-1.29315
1343	cg11226714	chr12	10766016	55110	2	0.00496964	0.0245904	MAGOHB	hyper	2.25185
1344	cg03986574	chr11	64544080	7536	2	0.00498503	0.0112151	SF1	hyper	1.28267
1345	cg18121245	chr19	21512378	7562	-2	0.00498537	-0.0127788	ZNF708	hypo	-1.44181
1346	cg10611221	chr22	18646474	11274	2	0.00499686	0.0124177	USP18	hyper	0.404239
1347	cg09294666	chrX	152973882	10134	2	0.00499725	0.0139779	BCAP31	hyper	0.644046
1348	cg08990112	chr4	113558046	51574	2	0.0050037	0.0467302	LARP7	hyper	4.82988
1349	cg12687813	chr3	177192738	100505566	-2	0.00500512	-0.0126462	LINC00578	hypo	-0.828941
1350	cg14494313	chr8	18248453	10	-2	0.00500643	-0.0160885	NAT2	hypo	-1.45201
1351	cg20597842	chr12	7818585	339	-2	0.00500892	-0.0127264	APOBEC1	hypo	-1.2227
1352	cg07074586	chr12	56555325	4637	-2	0.00500929	-0.0214332	MYL6	hypo	-1.57044
1353	cg05892503	chr8	143751533	8629	-2	0.00501079	-0.00786473	JRK	hypo	-0.7698
1354	cg21758140	chr2	161083993	3694	-2	0.00501612	-0.0192705	ITGB6	hypo	-1.23059
1355	cg25539131	chr3	10189941	7428	2	0.00502154	0.0123111	VHL	hyper	0.99309
1356	cg16217885	chr2	102769788	3554	2	0.00502549	0.0135828	IL1R1	hyper	1.16016
1357	cg00851389	chr16	56669681	4498	2	0.0050286	0.0278946	MT1JP	hyper	3.20599
1358	cg00138407	chr3	47386505	23276	2	0.00503438	0.00910083	KLHL18	hyper	1.1823
1359	cg17278689	chr2	162874215	1803	2	0.00503878	0.0116431	DPP4	hyper	1.17268
1360	cg03839161	chr16	1128721	6755	-2	0.00504089	-0.0241242	SSTR5	hypo	-1.19745
1361	cg03436892	chr5	162869587	900	-2	0.00504631	-0.0131097	CCNG1	hypo	-1.12251
1362	cg04157431	chr3	119501187	8856	2	0.00504935	0.00958533	NR1I2	hyper	1.00695
1363	cg18282168	chr5	79287125	345778	2	0.00505302	0.0256949	MTX3	hyper	1.9483
1364	cg15361417	chr21	46102363	353332	2	0.0050538	0.00962211	KRTAP12-1	hyper	0.775161
1365	cg01796184	chr1	200708096	23271	2	0.00505453	0.0113512	CAMSAP2	hyper	1.18217
1366	cg02543693	chrX	10067589	55841	-2	0.00505653	-0.0397638	WWC3	hypo	-3.49992
1367	cg22405527	chr5	169195272	1794	-2	0.00507633	-0.0102845	DOCK2	hypo	-0.734239
1368	cg18887079	chr4	16087145	8842	-2	0.00507797	-0.00756967	PROM1	hypo	-0.627186
1369	cg09303549	chr14	52313849	54331	2	0.00508017	0.0209222	GNG2	hyper	1.21301
1370	cg09867184	chr1	153939684	27173	-2	0.00508111	-0.00897599	SLC39A1	hypo	-0.931217
1371	cg22281372	chr6	154611570	26034	-2	0.00508121	-0.00986951	IPCEF1	hypo	-0.825363
1372	cg23347718	chr5	140346263	56134	2	0.00508649	0.0211855	PCDHAC2	hyper	2.37073
1373	cg18679976	chr7	3927032	221935	-2	0.00509174	-0.0119114	SDK1	hypo	-1.0969
1374	cg18030105	chr11	3396237	7748	-2	0.0050941	-0.0208509	ZNF195	hypo	-2.01292
1375	cg11373741	chr6	91264173	6885	2	0.00509755	0.0136988	MAP3K7	hyper	1.35074
1376	cg24676349	chr11	18153985	117195	-2	0.00509944	-0.017916	MRGPRX3	hypo	-1.53459
1377	cg17743264	chr17	26722351	113235	-2	0.00510119	-0.0111285	SLC46A1	hypo	-1.07204
1378	cg01201172	chr21	19777358	5651	2	0.00510428	0.0204143	TMPRSS15	hyper	1.5334
1379	cg12115681	chr3	101292755	57092	-2	0.00511102	-0.00774755	PCNP	hypo	-0.693199
1380	cg13573978	chr22	36761251	4627	-2	0.00511531	-0.0295649	MYH9	hypo	-2.65893
1381	cg25634041	chr3	185348303	59343	-2	0.00512121	-0.0147574	SENP2	hypo	-1.23933
1382	cg08709029	chr10	1102713	22884	-2	0.00512901	-0.018546	WDR37	hypo	-1.70292
1383	cg04189191	chr1	226070465	9725	2	0.0051294	0.0139645	TMEM63A	hyper	1.12881
1384	cg15267790	chr4	122855130	7222	2	0.00513797	0.0182716	TRPC3	hyper	1.34784
1385	cg27577546	chr11	93754283	341208	2	0.00513935	0.00972938	HEPHL1	hyper	0.748919
1386	cg05475446	chr17	78653313	57521	-2	0.00514839	-0.0236034	RPTOR	hypo	-1.54458
1387	cg01984128	chr5	66300347	375449	2	0.00514859	0.00976237	MAST4	hyper	0.613229
1388	cg02285838	chr16	75637331	23536	-2	0.00515091	-0.0153589	ADAT1	hypo	-1.56084
1389	cg10513709	chr22	43506327	638	-2	0.0051517	-0.0285696	BIK	hypo	-0.850127
1390	cg05444024	chr19	5841072	2528	2	0.00515962	0.0108139	FUT6	hyper	0.906079
1391	cg09533758	chr1	223432389	55061	-2	0.00515973	-0.0260199	SUSD4	hypo	-1.09949
1392	cg21912448	chr1	8727007	473	-2	0.00516256	-0.0148132	RERE	hypo	-1.05557
1393	cg07555059	chr1	153092022	6701	-2	0.00516353	-0.0141237	SPRR2B	hypo	-2.00179
1394	cg00430315	chr11	35211393	960	-2	0.00516722	-0.00833623	CD44	hypo	-0.981146
1395	cg01820231	chr8	117337652	100859921	2	0.00516958	0.00926558	LINC00536	hyper	0.882103
1396	cg11010784	chr14	76466143	112752	2	0.00517309	0.0106649	IFT43	hyper	0.94136
1397	cg08594936	chr7	31726704	10842	2	0.00518105	0.0303283	PPP1R17	hyper	2.63314
1398	cg21244504	chr2	63651568	51057	2	0.0051855	0.00930724	WDPCP	hyper	1.06319
1399	cg11186718	chr16	58005534	1258	2	0.00518858	0.00967401	CNGB1	hyper	0.463234
1400	cg12340687	chr17	57408255	388403	-2	0.00519046	-0.0153246	YPEL2	hypo	-0.0834039
1401	cg23358787	chr10	118186694	119548	-2	0.00519151	-0.0169957	PNLIPRP3	hypo	-1.76734
1402	cg16731016	chr19	39303506	3960	-2	0.00519357	-0.0089525	LGALS4	hypo	-0.959554
1403	cg13911596	chr9	107515051	25934	2	0.00519662	0.0113229	NIPSNAP3A	hyper	1.26778
1404	cg09837476	chr1	32573001	23633	2	0.00519675	0.0174953	KPNA6	hyper	1.29353
1405	cg22114697	chr7	6226741	9265	2	0.00519887	0.0237883	CYTH3	hyper	1.48534
1406	cg20528695	chr9	135925979	9328	2	0.0052001	0.0092741	GTF3C5	hyper	0.9442
1407	cg14138047	chr9	136522716	138948	-2	0.00520169	-0.014551	DBH-AS1	hypo	-0.960596
1408	cg15458461	chr7	4923615	55698	-2	0.00520671	-0.0273337	RADIL	hypo	-2.76707
1409	cg07807975	chr1	1551511	142678	-2	0.00520968	-0.00709607	MIB2	hypo	-0.593502
1410	cg15731500	chr13	102142162	9358	2	0.00521303	0.0122061	ITGBL1	hyper	0.81058
1411	cg18735356	chr1	112298505	11218	-2	0.00522541	-0.0117622	DDX20	hypo	-1.2724
1412	cg19766441	chr4	25657365	10568	-2	0.00522775	-0.0212617	SLC34A2	hypo	-2.28898
1413	cg18273401	chr14	55600338	3958	2	0.00524646	0.0109303	LGALS3	hyper	1.05425
1414	cg06297863	chr6	29626990	4340	-2	0.00524845	-0.0171685	MOG	hypo	-1.41213
1415	cg04858230	chr10	116581358	57700	-2	0.00525276	-0.0104539	FAM160B1	hypo	-0.73591
1416	cg09874127	chr3	49851439	7318	-2	0.00526437	-0.0252735	UBA7	hypo	-1.65167
1417	cg25654957	chr20	36156668	10904	2	0.00526651	0.0202777	BLCAP	hyper	1.83186
1418	cg08438126	chr13	41635362	11193	2	0.00527642	0.0101323	WBP4	hyper	1.02477
1419	cg02552137	chr2	182320901	3676	2	0.00528326	0.00887161	ITGA4	hyper	0.985783
1420	cg12319486	chr5	140581561	56125	-2	0.00528428	-0.0128507	PCDHB11	hypo	-1.18104
1421	cg06194479	chr1	118472240	54834	-2	0.00528761	-0.0172213	GDAP2	hypo	-1.60728
1422	cg24506446	chr21	47725141	54058	2	0.00529073	0.0094527	C21orf58	hyper	0.730018
1423	cg14711433	chr8	28585810	2137	2	0.00529143	0.0102227	EXTL3	hyper	1.29408
1424	cg24472585	chr1	154192509	9898	-2	0.00530716	-0.0129391	UBAP2L	hypo	-1.30813
1425	cg24085337	chr7	73497273	3984	2	0.00531046	0.0103432	LIMK1	hyper	1.03596
1426	cg05640320	chr11	66643399	5091	2	0.00531942	0.0249016	PC	hyper	1.63056
1427	cg12820946	chr3	52029954	6159	2	0.00532229	0.0132162	RPL29	hyper	0.86209
1428	cg20591728	chr17	46683606	3213	-2	0.00532473	-0.0220677	HOXB3	hypo	-1.13961
1429	cg27184249	chr1	38010230	79753	-2	0.00532859	-0.0164639	SNIP1	hypo	-1.9372
1430	cg10598711	chr5	72470395	134288	-2	0.0053288	-0.031695	TMEM174	hypo	-1.68043
1431	cg22654935	chr19	33621645	126248	2	0.00533258	0.0111586	WDR88	hyper	0.817309
1432	cg07851057	chr5	70751686	55814	2	0.00533505	0.0143582	BDP1	hyper	0.984909
1433	cg06692634	chr17	1619722	84981	-2	0.00533871	-0.00713154	MIR22HG	hypo	-0.586418
1434	cg02290803	chr1	40997356	127396	2	0.00533993	0.0215463	ZNF684	hyper	1.3829
1435	cg00775615	chr1	109234895	55119	-2	0.00535201	-0.01625	PRPF38B	hypo	-1.12483
1436	cg07761012	chrX	21775571	23676	2	0.00535841	0.0250394	SMPX	hyper	2.14243
1437	cg24803730	chr19	8429439	51129	2	0.00536461	0.0252493	ANGPTL4	hyper	2.86013
1438	cg17742409	chr20	9181105	5332	2	0.00536886	0.0123114	PLCB4	hyper	0.329437
1439	cg07027912	chr3	197517962	84859	1	0.00538173	0.0122822	LRCH3	hyper	NA
1440	cg00341742	chr2	154335698	56475	-2	0.00538373	-0.017662	RPRM	hypo	-1.69741
1441	cg24993869	chr13	38636309	100874188	2	0.00538755	0.0195389	LINC00571	hyper	1.69268
1442	cg17538104	chr1	167063150	92235	-2	0.00539707	-0.0195386	DUSP27	hypo	-1.00178
1443	cg16200513	chrX	110925018	79868	-2	0.00539892	-0.0508439	ALG13	hypo	-3.23172
1444	cg26956535	chr12	6880640	3902	2	0.00540227	0.00983411	LAG3	hyper	0.954006
1445	cg11324445	chr14	89060637	79882	2	0.00541	0.0156327	ZC3H14	hyper	1.37794
1446	cg14122403	chr5	121499498	133923	-2	0.00542163	-0.0209378	ZNF474	hypo	-0.459199
1447	cg03082902	chr12	27727207	8496	-2	0.00542457	-0.0227332	PPFIBP1	hypo	-0.557473
1448	cg20755651	chr6	168841574	64094	-2	0.00542874	-0.0396678	SMOC2	hypo	-2.92784
1449	cg14240328	chr11	117983898	56649	2	0.00543216	0.011221	TMPRSS4	hyper	0.980539
1450	cg12841020	chr14	75422604	5228	-2	0.00543233	-0.0125365	PGF	hypo	-0.832459
1451	cg23214308	chr11	130318865	170689	-2	0.00543413	-0.018064	ADAMTS15	hypo	-1.29756
1452	cg21433820	chr4	4544025	53407	-2	0.00543891	-0.0294173	STX18	hypo	-3.47352
1453	cg15767604	chr14	55493998	122809	-2	0.00544009	-0.0146779	SOCS4	hypo	-1.47652
1454	cg01750032	chr12	5540426	4908	2	0.00545183	0.0136492	NTF3	hyper	0.672817
1455	cg19138604	chr12	93771658	11163	-2	0.00546292	-0.0245485	NUDT4	hypo	-2.53961
1456	cg20832020	chr3	114012912	201633	2	0.00546445	0.00886786	TIGIT	hyper	0.854088
1457	cg10627389	chr1	176660179	60676	-2	0.00546607	-0.0127787	PAPPA2	hypo	-1.13517
1458	cg07555100	chr20	3024843	2797	2	0.00546971	0.0106272	GNRH2	hyper	0.631193
1459	cg23071864	chr10	3171130	5214	-2	0.0054728	-0.0115007	PFKP	hypo	-0.993083
1460	cg06208989	chr1	15479792	55092	2	0.00547842	0.0093796	TMEM51	hyper	0.710662
1461	cg01243790	chr2	103379054	130827	2	0.0054803	0.00992695	TMEM182	hyper	1.11718
1462	cg14071758	chr18	77135101	374868	2	0.00548143	0.0109043	ATP9B	hyper	0.800515
1463	cg26572438	chr11	118123982	196264	-2	0.00548635	-0.013787	MPZL3	hypo	-1.35478
1464	cg19667833	chr13	30171181	6541	2	0.00548697	0.0111473	SLC7A1	hyper	0.948989
1465	cg19093680	chr17	8648193	146849	2	0.00549227	0.0161533	CCDC42	hyper	0.886484
1466	cg23267716	chr1	214641303	5784	-2	0.0054955	-0.0133517	PTPN14	hypo	-1.18723
1467	cg10535845	chr17	37821481	8557	2	0.00549649	0.00952128	TCAP	hyper	0.862584
1468	cg00216061	chr16	88547579	161882	2	0.00549948	0.0125458	ZFPM1	hyper	0.724868
1469	cg00332776	chr2	218766840	7145	-2	0.00550684	-0.0193196	TNS1	hypo	-0.555156
1470	cg20131682	chr11	57425081	10978	2	0.00551323	0.00694773	CLP1	hyper	0.66385
1471	cg24663521	chr1	160371744	57216	2	0.00551927	0.0152327	VANGL2	hyper	0.662205
1472	cg06880365	chr19	36870044	57677	2	0.00552142	0.0208735	ZFP14	hyper	1.73801
1473	cg05429337	chr4	89198838	152926	2	0.00552149	0.0224683	PPM1K	hyper	2.36526
1474	cg14822546	chr13	31380982	100874158	-2	0.00552182	-0.0217229	LINC00398	hypo	-1.32632
1475	cg25764340	chrX	48933041	11230	-2	0.005528	-0.0117918	PRAF2	hypo	-1.30366
1476	cg22768584	chr14	21029481	390443	2	0.00553599	0.0189573	RNASE9	hyper	1.55351
1477	cg18532076	chr6	54711417	222584	2	0.00553631	0.00921672	FAM83B	hyper	0.84235
1478	cg20726908	chr8	18068704	9	-2	0.00553982	-0.0109008	NAT1	hypo	-1.22235
1479	cg01583034	chr12	104850716	50515	2	0.0055516	0.00871161	CHST11	hyper	1.08874
1480	cg26207095	chr3	52261446	54106	2	0.00555486	0.0121555	TLR9	hyper	1.10324
1481	cg18683606	chr7	100471612	51593	2	0.00555548	0.0105943	SRRT	hyper	1.13863
1482	cg19423907	chr4	39699804	3093	2	0.00555716	0.0122612	UBE2K	hyper	1.30479
1483	cg17085748	chr2	70142105	4084	-2	0.00555903	-0.0120868	MXD1	hypo	-1.30458
1484	cg11338734	chr1	41204373	4802	-2	0.00556284	-0.0314999	NFYC	hypo	-3.57467
1485	cg26773829	chr19	45503543	5971	-2	0.00556498	-0.00992677	RELB	hypo	-0.650299
1486	cg18977656	chr8	101965385	7534	2	0.00556669	0.0143847	YWHAZ	hyper	1.6287
1487	cg12474182	chr14	33403952	64067	-2	0.00556729	-0.0145238	NPAS3	hypo	-1.69074
1488	cg12930149	chr8	42066048	5327	-2	0.00558321	-0.0218185	PLAT	hypo	-1.59855
1489	cg20337354	chr21	39774464	2078	2	0.00558676	0.0175728	ERG	hyper	1.63205
1490	cg25350264	chr14	21539444	57447	-2	0.00558929	-0.0076036	NDRG2	hypo	-0.533494
1491	cg25345647	chr6	52227123	85315	2	0.00558942	0.0202103	PAQR8	hyper	1.7947
1492	cg07900328	chr10	129718959	5791	2	0.00559439	0.0103755	PTPRE	hyper	1.19398
1493	cg18095675	chr3	197272311	622	2	0.00559968	0.0100441	BDH1	hyper	0.861064
1494	cg06289323	chr2	43599492	63892	-2	0.00560253	-0.0271482	THADA	hypo	-2.7163
1495	cg05914217	chr12	92836720	574028	-2	0.00560716	-0.0212045	CLLU1	hypo	-0.673812
1496	cg02501767	chr6	30308067	56658	2	0.00560993	0.00983379	TRIM39	hyper	0.797559
1497	cg09024430	chr1	28655366	54797	-2	0.00561426	-0.0115358	MED18	hypo	-1.26253
1498	cg03054370	chr19	5681167	374875	2	0.00561466	0.00825203	HSD11B1L	hyper	0.783072
1499	cg20745786	chr13	100166339	9375	2	0.0056157	0.0148037	TM9SF2	hyper	1.53723
1500	cg03674577	chr8	146078980	28991	-2	0.00561849	-0.0104138	COMMD5	hypo	-0.826515
1501	cg18058048	chr6	31690949	80740	2	0.00562551	0.00944057	LY6G6C	hyper	0.968772
1502	cg10314989	chr14	104095574	3831	2	0.0056285	0.0162259	KLC1	hyper	1.04688
1503	cg20548859	chr21	46581057	104	2	0.00563502	0.0234675	ADARB1	hyper	2.24589
1504	cg19498595	chr4	159957085	152940	2	0.0056397	0.0219958	C4orf45	hyper	1.55978
1505	cg18575602	chr12	133459739	55743	-2	0.00564779	-0.00801616	CHFR	hypo	-0.805969
1506	cg27044597	chr5	135394387	7045	-2	0.00565019	-0.0255148	TGFBI	hypo	-2.18581
1507	cg13305114	chr1	12539937	55187	2	0.00565233	0.00878586	VPS13D	hyper	0.786864
1508	cg25150212	chr6	134639355	6446	2	0.00565852	0.0174208	SGK1	hyper	1.61798
1509	cg16896031	chr8	26148105	5520	2	0.00566066	0.00998626	PPP2R2A	hyper	0.751715
1510	cg23920644	chr4	169185469	55601	2	0.00566254	0.0191188	DDX60	hyper	1.70712
1511	cg15483030	chr1	5935144	261734	-2	0.00567437	-0.00717874	NPHP4	hypo	-0.707458
1512	cg20089264	chr22	30234304	84164	-2	0.00567889	-0.0174407	ASCC2	hypo	-1.76474
1513	cg18823846	chr10	53459691	23283	2	0.00568034	0.0247019	CSTF2T	hyper	1.67084
1514	cg19740375	chr3	38690410	6331	-2	0.00569248	-0.0123132	SCN5A	hypo	-0.624311
1515	cg15176005	chr1	228122465	7483	-2	0.00569887	-0.0197039	WNT9A	hypo	-0.334631
1516	cg22015585	chr11	58191279	390190	2	0.00570059	0.0325562	OR5B2	hyper	2.81202
1517	cg02618355	chr8	2024368	9172	2	0.00570959	0.0116979	MYOM2	hyper	0.902939
1518	cg14821905	chr2	3649455	78989	-2	0.00571208	-0.0104339	COLEC11	hypo	-1.27042
1519	cg07327489	chr9	134554053	2889	-2	0.00571464	-0.0260021	RAPGEF1	hypo	-1.15032
1520	cg15411280	chr6	84747508	112609	-2	0.00571802	-0.0133014	MRAP2	hypo	-1.16581
1521	cg24410692	chr10	112257574	1847	2	0.0057209	0.0247228	DUSP5	hyper	2.35844
1522	cg20778958	chr1	158534679	128366	-2	0.00572478	-0.0192935	OR6P1	hypo	-2.10281
1523	cg01038732	chr6	41840757	25862	2	0.00572999	0.018457	USP49	hyper	1.39929
1524	cg12799677	chr1	165631596	223	2	0.00573604	0.0161392	ALDH9A1	hyper	1.17831
1525	cg19481953	chrX	99898921	27286	-2	0.00573856	-0.0143398	SRPX2	hypo	-0.508037
1526	cg13466700	chr6	155776951	50508	-2	0.0057387	-0.0275912	NOX3	hypo	-1.89933
1527	cg06015834	chr16	30021696	8448	-2	0.00574768	-0.0145849	DOC2A	hypo	-1.07432
1528	cg20937934	chr18	21452788	3909	-2	0.00575127	-0.00798654	LAMA3	hypo	-0.70857
1529	cg09319621	chr6	71377409	60682	2	0.00575279	0.0122127	SMAP1	hyper	1.22336
1530	cg07239110	chr12	122243755	23067	-2	0.00575336	-0.0103629	SETD1B	hypo	-0.934561
1531	cg02741393	chr2	241501875	51281	-2	0.00575591	-0.0138156	ANKMY1	hypo	-1.24028
1532	cg21060340	chr6	153323993	54516	-2	0.00576348	-0.0118459	MTRF1L	hypo	-1.08051
1533	cg25129716	chr7	150330422	474344	2	0.00577313	0.0175045	GIMAP6	hyper	1.74916
1534	cg00662002	chr14	104314734	23368	-2	0.00577723	-0.00994786	PPP1R13B	hypo	-1.05312
1535	cg02809877	chr6	30584284	5514	2	0.00578181	0.0377841	PPP1R10	hyper	2.97386
1536	cg04026926	chr11	2323395	10077	-2	0.00578377	-0.0128987	TSPAN32	hypo	-0.726183
1537	cg08251678	chr8	17104637	137492	-2	0.0057856	-0.0161659	VPS37A	hypo	-1.63505
1538	cg26830409	chr5	180220005	4245	2	0.00578625	0.0104831	MGAT1	hyper	0.845652
1539	cg21433330	chr11	31390770	120526	2	0.00579153	0.0435978	DNAJC24	hyper	2.53837
1540	cg26584309	chr14	91864737	440193	2	0.00579682	0.0100432	CCDC88C	hyper	0.760023
1541	cg04548204	chr12	9162872	10219	2	0.00579805	0.00913845	KLRG1	hyper	0.844193
1542	cg10654066	chr1	24393149	127294	-2	0.00580052	-0.00934198	MYOM3	hypo	-0.957311
1543	cg11911399	chr1	108742837	29957	-2	0.00580634	-0.0136064	SLC25A24	hypo	-1.1031
1544	cg09717402	chr4	17586364	51056	2	0.00580818	0.0169806	LAP3	hyper	0.723212
1545	cg03181582	chr11	17498530	6833	-2	0.0058125	-0.0163545	ABCC8	hypo	-0.979034
1546	cg18324631	chr16	4767653	124401	-2	0.00581265	-0.012654	ANKS3	hypo	-0.990341
1547	cg22900607	chr19	2546938	2788	2	0.00581369	0.019153	GNG7	hyper	0.227104
1548	cg27280901	chr16	329350	398	2	0.00581443	0.0131966	ARHGDIG	hyper	1.06401
1549	cg09855089	chr22	44488478	29780	2	0.0058155	0.0103012	PARVB	hyper	0.713252
1550	cg23443627	chr17	72462164	11314	2	0.00581686	0.0159424	CD300A	hyper	1.13226
1551	cg02299745	chr19	11893394	126068	-2	0.00581791	-0.0127283	ZNF441	hypo	-1.07443
1552	cg04837750	chr1	173572694	284525	-2	0.00582041	-0.0212589	SLC9C2	hypo	-1.71667
1553	cg12076102	chr17	62084322	3384	2	0.00582257	0.00980935	ICAM2	hyper	0.63271
1554	cg23329387	chr11	5408253	3048	2	0.00582368	0.0126402	HBG2	hyper	1.38265
1555	cg00299603	chr5	64494334	11174	-2	0.00582811	-0.0096688	ADAMTS6	hypo	-0.959589
1556	cg22067069	chr5	118787455	3295	-2	0.00583342	-0.0184059	HSD17B4	hypo	-2.09833
1557	cg07905924	chr5	56204597	133383	2	0.00583568	0.0236975	SETD9	hyper	2.31415
1558	cg25811527	chr19	40791102	208	-2	0.00583583	-0.0232524	AKT2	hypo	-2.31475
1559	cg10763425	chr16	2965646	84256	2	0.00583889	0.0228263	FLYWCH1	hyper	2.14421
1560	cg16431810	chr7	2420339	8662	2	0.00583959	0.00923945	EIF3B	hyper	0.867572
1561	cg24272348	chr19	42379982	973	2	0.00584105	0.0121974	CD79A	hyper	1.01074
1562	cg00595678	chr6	109805074	9841	-2	0.00584228	-0.0202631	ZBTB24	hypo	-1.71986
1563	cg23730181	chr1	70033739	57554	2	0.00584387	0.0150041	LRRC7	hyper	1.19916
1564	cg06128055	chr10	93169846	143279	1	0.00584521	0.025578	HECTD2	hyper	NA
1565	cg09586570	chr12	77233577	23390	2	0.00584603	0.00931152	ZDHHC17	hyper	0.912921
1566	cg15399511	chr14	75228862	56252	-2	0.00584881	-0.0224849	YLPM1	hypo	-2.56197
1567	cg05335944	chr10	13749010	55691	-2	0.00585342	-0.0216663	FRMD4A	hypo	-1.6516
1568	cg05055844	chr11	126275997	6484	-2	0.00585407	-0.0098236	ST3GAL4	hypo	-0.894707
1569	cg23493800	chr11	2445259	29850	2	0.00585483	0.00634454	TRPM5	hyper	0.559985
1570	cg12913494	chr17	74304619	84074	2	0.00585814	0.012715	QRICH2	hyper	0.824759
1571	cg04315554	chr2	115458559	57628	2	0.00586043	0.0210301	DPP10	hyper	1.22789
1572	cg01419670	chr5	115696151	51397	2	0.00587654	0.0107441	COMMD10	hyper	0.856837
1573	cg16219007	chr14	68188412	145226	2	0.00588146	0.011833	RDH12	hyper	1.11612
1574	cg08413914	chr4	11432755	9957	2	0.00588451	0.0216415	HS3ST1	hyper	0.902241
1575	cg07204479	chr12	89915527	282809	2	0.00588737	0.0103563	POC1B	hyper	0.699514
1576	cg11270449	chr13	46668831	100509894	2	0.00589684	0.0073318	CPB2-AS1	hyper	0.625986
1577	cg00901493	chr17	7197375	51087	-2	0.00590488	-0.0119082	YBX2	hypo	-0.968076
1578	cg07198536	chr16	67193643	55336	-2	0.00590501	-0.0195676	FBXL8	hypo	-2.24336
1579	cg08942269	chr11	64137747	8986	2	0.00590561	0.0106628	RPS6KA4	hyper	1.01547
1580	cg04317640	chrX	73640431	6567	2	0.0059089	0.0313716	SLC16A2	hyper	3.21927
1581	cg18600804	chr12	102100160	56994	-2	0.00591506	-0.0146755	CHPT1	hypo	-1.62695
1582	cg03881527	chr7	39193326	11281	-2	0.00591521	-0.0168278	POU6F2	hypo	-1.70923
1583	cg15869383	chr19	58258089	284309	2	0.00591649	0.0105092	ZNF776	hyper	0.65197
1584	cg06232846	chrX	70389504	54413	2	0.00592319	0.0123479	NLGN3	hyper	0.827975
1585	cg07026448	chr6	160680851	6582	-2	0.00593089	-0.0173654	SLC22A2	hypo	-1.36212
1586	cg10154926	chr17	39891009	9001	-2	0.00593118	-0.0123737	HAP1	hypo	-1.06049
1587	cg00220162	chr17	35297652	3975	-2	0.00593421	-0.0119943	LHX1	hypo	-0.83363
1588	cg21505940	chr18	46477173	4092	-2	0.00593457	-0.0162413	SMAD7	hypo	-1.0407
1589	cg00310412	chr15	74724918	8482	-2	0.00593925	-0.0111603	SEMA7A	hypo	-0.357384
1590	cg14522790	chr10	123891791	10579	-2	0.00594205	-0.0143385	TACC2	hypo	-1.13107
1591	cg04268442	chr15	75090152	1445	2	0.00594223	0.00865655	CSK	hyper	0.592668
1592	cg17730176	chr17	27404126	9220	2	0.00594414	0.00973967	TIAF1	hyper	0.716157
1593	cg02487842	chr10	104244869	10121	2	0.00594483	0.0113051	ACTR1A	hyper	0.597951
1594	cg00809567	chr6	143763024	134637	2	0.00595529	0.0129494	ADAT2	hyper	2.02258
1595	cg15570302	chr17	7604850	55135	-2	0.00595845	-0.0105836	WRAP53	hypo	-1.04616
1596	cg26389280	chr17	16191219	9487	-2	0.00596127	-0.0299903	PIGL	hypo	-1.56839
1597	cg01603311	chr17	74221806	114804	-2	0.00596434	-0.0223135	RNF157	hypo	-2.1306
1598	cg18214094	chr2	132284262	90557	2	0.0059658	0.0120121	CCDC74A	hyper	0.917332
1599	cg26986713	chr3	121733688	286676	2	0.00597066	0.015931	ILDR1	hyper	1.45715
1600	cg27422338	chrX	135957513	27316	-2	0.00597389	-0.0269725	RBMX	hypo	-2.30856
1601	cg26171489	chr15	92459303	28232	-2	0.00597875	-0.0108017	SLCO3A1	hypo	-0.922556
1602	cg21809938	chr10	80510326	100616488	2	0.0059794	0.0186589	MIR548AK	hyper	1.65709
1603	cg10274082	chr17	17607974	10743	-2	0.00598652	-0.0104694	RAI1	hypo	-0.901225
1604	cg05399703	chr15	78527275	23205	2	0.00599835	0.0212232	ACSBG1	hyper	1.37485
1605	cg13319278	chr19	633649	5442	2	0.00599898	0.0201788	POLRMT	hyper	1.89114
1606	cg08537768	chr17	18086165	54890	-2	0.00599974	-0.0375484	ALKBH5	hypo	-3.23249
1607	cg10333908	chr1	222695659	79802	-2	0.00600945	-0.00830026	HHIPL2	hypo	-0.88821
1608	cg11875421	chr9	133709810	25	2	0.00600984	0.0141315	ABL1	hyper	1.07416
1609	cg13792279	chr21	31538549	26285	2	0.00601007	0.00861018	CLDN17	hyper	0.684243
1610	cg20276677	chr7	34697855	387129	2	0.00601198	0.0114081	NPSR1	hyper	1.04085
1611	cg12048341	chr1	201712730	89796	2	0.00601198	0.0129897	NAV1	hyper	1.28501
1612	cg09648467	chr5	156955280	8728	-2	0.00601969	-0.0245532	ADAM19	hypo	-1.27155
1613	cg04914283	chr1	23181832	2048	-2	0.00602954	-0.0129657	EPHB2	hypo	-1.10086
1614	cg06855065	chr15	59279778	54778	2	0.00603637	0.0185996	RNF111	hyper	1.49393
1615	cg06635871	chr12	7863853	359787	-2	0.00603681	-0.0142569	DPPA3	hypo	-1.33983
1616	cg04053063	chr5	140226838	9752	2	0.00603702	0.0184451	PCDHA9	hyper	1.04294
1617	cg19362611	chr6	3849442	26240	2	0.00603948	0.0196817	FAM50B	hyper	1.25163
1618	cg05558669	chr6	11709899	26781	-2	0.00604012	-0.0100994	SNORA67	hypo	-0.762376
1619	cg14986140	chr2	89063918	645784	2	0.00604332	0.0104603	ANKRD36BP2	hyper	0.836009
1620	cg03909721	chr19	3512684	51343	2	0.00605537	0.0113559	FZR1	hyper	1.15971
1621	cg09404823	chr2	73500166	150726	2	0.00605624	0.0110287	FBXO41	hyper	0.764079
1622	cg16309319	chr11	6191393	255725	2	0.00606539	0.0123977	OR52B2	hyper	1.0852
1623	cg24214699	chr10	134150451	80313	2	0.0060708	0.035779	LRRC27	hyper	1.13216
1624	cg09632446	chr16	28607716	6799	-2	0.00607229	-0.0187308	SULT1A2	hypo	-1.10804
1625	cg26220419	chr11	107880052	8065	2	0.00607807	0.0284789	CUL5	hyper	1.63912
1626	cg21236177	chr9	134297287	84726	2	0.00607967	0.0121438	PRRC2B	hyper	0.843104
1627	cg01767494	chr13	52019241	26512	-2	0.00608761	-0.027493	INTS6	hypo	-2.54009
1628	cg15673557	chr16	58319378	221191	2	0.00609696	0.0148327	PRSS54	hyper	1.13178
1629	cg12703888	chr12	38710408	144245	2	0.00610277	0.0292767	ALG10B	hyper	2.46373
1630	cg07824177	chr9	88896457	81689	2	0.00610432	0.0115743	ISCA1	hyper	0.956447
1631	cg12023999	chr17	54893963	339210	-2	0.00610608	-0.00825294	C17orf67	hypo	-0.648169
1632	cg06269419	chr17	77807201	8535	2	0.00610673	0.018971	CBX4	hyper	2.08977
1633	cg20667686	chr11	126079437	84881	-2	0.00611042	-0.00903544	RPUSD4	hypo	-0.896536
1634	cg13721134	chr8	86350390	761	-2	0.00612828	-0.0109205	CA3	hypo	-1.18718
1635	cg06594397	chr5	77663650	9522	-2	0.00613284	-0.0233417	SCAMP1	hypo	-1.69152
1636	cg11894083	chr3	113657368	54762	2	0.00613382	0.00969887	GRAMD1C	hyper	0.765916
1637	cg12536786	chr12	52200989	6334	-2	0.00613831	-0.0242713	SCN8A	hypo	-2.38486
1638	cg15726326	chr17	19651983	218	-2	0.0061407	-0.0239165	ALDH3A1	hypo	-1.20103
1639	cg07352539	chr8	23261720	4017	2	0.00614683	0.0214099	LOXL2	hyper	2.28339
1640	cg22583967	chr20	35580439	25939	2	0.00614771	0.0134376	SAMHD1	hyper	1.44298
1641	cg14317075	chr3	46653653	6997	-2	0.00614923	-0.0219737	TDGF1	hypo	-1.12705
1642	cg08821673	chr11	57103388	6749	2	0.0061522	0.015084	SSRP1	hyper	0.59628
1643	cg10640231	chr7	155498062	155435	2	0.00615269	0.0137274	RBM33	hyper	0.916879
1644	cg09353705	chr1	62761846	163782	-2	0.00615667	-0.0294387	KANK4	hypo	-1.77995
1645	cg16650125	chr4	100494868	4547	2	0.00615701	0.0104143	MTTP	hyper	0.993593
1646	cg02794321	chrX	109561119	9949	2	0.00616019	0.0182643	AMMECR1	hyper	1.43138
1647	cg05819130	chr7	94285759	8910	2	0.00616778	0.0157521	SGCE	hyper	1.14123
1648	cg08623979	chr1	36936639	1441	2	0.00617199	0.0230819	CSF3R	hyper	1.67732
1649	cg00107097	chr2	208486635	151194	-2	0.00617293	-0.0126791	METTL21A	hypo	-0.37374
1650	cg08836619	chr5	139555389	84418	-2	0.00617324	-0.0115837	CYSTM1	hypo	-0.933977
1651	cg02469944	chr3	21666233	79750	-2	0.00618614	-0.0358606	ZNF385D	hypo	-2.37509
1652	cg21674088	chr9	735014	23189	-2	0.00619213	-0.0307788	KANK1	hypo	-2.10922
1653	cg03754675	chr5	61714397	51194	2	0.00619758	0.00787721	IPO11	hyper	0.681773
1654	cg05088331	chr1	170045171	22920	2	0.00620707	0.0184915	KIFAP3	hyper	1.77483
1655	cg00726266	chr19	12296364	7695	2	0.00620715	0.0106739	ZNF136	hyper	1.04098
1656	cg11954872	chr17	7621798	146754	-2	0.00620988	-0.0146147	DNAH2	hypo	-0.617708
1657	cg20099005	chr22	41956854	27254	-2	0.00621515	-0.0128421	CSDC2	hypo	-0.992942
1658	cg23856293	chr20	62795341	4661	2	0.00622234	0.00986056	MYT1	hyper	1.03544
1659	cg20881548	chr12	102873840	3479	-2	0.00622356	-0.0241722	IGF1	hypo	-2.54268
1660	cg13727613	chr6	45389871	860	-2	0.00622413	-0.0207795	RUNX2	hypo	-1.74515
1661	cg07361586	chr1	114202330	260425	2	0.00623854	0.0159364	MAGI3	hyper	0.694429
1662	cg06883956	chr1	3477292	693135	2	0.00624263	0.0156171	MIR551A	hyper	1.12761
1663	cg19507256	chr7	149552478	643641	-2	0.00625419	-0.0267644	ZNF862	hypo	-1.77295
1664	cg25616056	chr1	25252163	864	2	0.0062553	0.0113013	RUNX3	hyper	0.595716
1665	cg14201196	chr13	99675473	23348	2	0.00626017	0.0227719	DOCK9	hyper	0.795817
1666	cg11899448	chr13	45816538	2963	-2	0.00627589	-0.0255445	GTF2F2	hypo	-1.25416
1667	cg16564180	chr3	141496924	131890	2	0.00628299	0.0102	GRK7	hyper	0.984047
1668	cg26183021	chr17	8114512	9212	2	0.00628754	0.0186906	AURKB	hyper	1.03081
1669	cg20076911	chr1	51078344	11124	2	0.00629246	0.0098052	FAF1	hyper	0.384714
1670	cg14660007	chr13	78271894	122060	2	0.00629736	0.00956599	SLAIN1	hyper	0.828659
1671	cg22247505	chr13	113843309	55795	2	0.00630205	0.00902331	PCID2	hyper	0.901216
1672	cg26440595	chr12	235161	440073	2	0.00630288	0.0112213	IQSEC3	hyper	0.966325
1673	cg13217260	chr2	176981469	3236	-2	0.00631215	-0.0140679	HOXD10	hypo	-0.749059
1674	cg25150953	chr4	41540229	22998	-2	0.00631384	-0.0319083	LIMCH1	hypo	-1.89315
1675	cg13387994	chr19	3786957	4145	-2	0.0063191	-0.00948825	MATK	hypo	-0.676398
1676	cg12049629	chr1	151688502	11189	2	0.00634849	0.0128248	CELF3	hyper	0.613304
1677	cg21330323	chr20	57414596	2778	-2	0.00634966	-0.0144225	GNAS	hypo	-1.15855
1678	cg27035514	chr5	177539998	23138	-2	0.00635196	-0.025797	N4BP3	hypo	-3.25997
1679	cg20634755	chr19	50433611	22809	2	0.00635243	0.00959381	ATF5	hyper	0.686232
1680	cg04037858	chr7	5033608	441191	-2	0.006355	-0.0111721	RNF216P1	hypo	-1.0499
1681	cg26865258	chr19	47551991	54958	2	0.00635729	0.0105625	TMEM160	hyper	1.1946
1682	cg12329286	chr15	66024890	10260	-2	0.00636239	-0.00965346	DENND4A	hypo	-0.887661
1683	cg22168709	chr2	106403934	8440	2	0.00636756	0.00992835	NCK2	hyper	0.796852
1684	cg05545290	chr11	9336386	440026	-2	0.00636831	-0.0059298	TMEM41B	hypo	-0.576765
1685	cg14635631	chr6	6578054	285780	2	0.0063769	0.0118111	LY86-AS1	hyper	0.995946
1686	cg15717853	chr1	182573596	6004	2	0.00638092	0.0196965	RGS16	hyper	1.35555
1687	cg17493303	chr3	49450528	387	-2	0.00638815	-0.012088	RHOA	hypo	-1.21699
1688	cg20936291	chr9	130679328	27090	2	0.00639255	0.0299021	ST6GALNAC4	hyper	1.82129
1689	cg10940724	chr9	140009966	29952	2	0.00639283	0.0104559	DPP7	hyper	0.651928
1690	cg19806221	chr8	37824765	155	-2	0.00639972	-0.0196972	ADRB3	hypo	-1.45767
1691	cg11638352	chr15	85526469	5151	-2	0.00640289	-0.0155286	PDE8A	hypo	-0.760837
1692	cg24900980	chr2	206547923	8828	2	0.00640469	0.0165563	NRP2	hyper	1.49232
1693	cg21178434	chr22	50683719	85378	2	0.00640924	0.0140872	TUBGCP6	hyper	1.38646
1694	cg04822808	chr15	100882162	170691	2	0.00640985	0.01217	ADAMTS17	hyper	0.971953
1695	cg12316002	chr20	6075288	55612	2	0.0064102	0.00867255	FERMT1	hyper	0.878469
1696	cg11336053	chr3	122135006	54554	2	0.00641056	0.00806647	WDR5B	hyper	0.802704
1697	cg09633443	chr17	40997065	314	-2	0.00641243	-0.0114942	AOC2	hypo	-1.26426
1698	cg10501629	chr12	90049560	490	2	0.00641941	0.0121782	ATP2B1	hyper	1.16307
1699	cg06322988	chr3	138725189	729627	-2	0.00642236	-0.00944421	PRR23A	hypo	-0.82384
1700	cg05134124	chr16	23335959	6338	2	0.00642319	0.00869991	SCNN1B	hyper	0.757915
1701	cg10457973	chr21	44145102	5152	-2	0.00642377	-0.00894215	PDE9A	hypo	-0.930271
1702	cg11424808	chr2	242576796	23192	-2	0.00642814	-0.00824834	ATG4B	hypo	-0.874628
1703	cg01853346	chr2	235902366	23677	2	0.00643225	0.00920268	SH3BP4	hyper	0.576965
1704	cg14389215	chr3	27491521	9497	2	0.00643453	0.0230464	SLC4A7	hyper	2.70617
1705	cg03086707	chr5	140740607	56103	2	0.00643951	0.0150416	PCDHGB2	hyper	1.72723
1706	cg01410553	chr3	57235344	8820	2	0.00644085	0.0100596	HESX1	hyper	0.82035
1707	cg14828248	chrX	130206946	158763	-2	0.0064422	-0.0128434	ARHGAP36	hypo	-1.34039
1708	cg04047082	chr16	56423860	267	2	0.00644542	0.00867448	AMFR	hyper	0.579219
1709	cg06914133	chr14	55067550	23034	2	0.00644885	0.0189405	SAMD4A	hyper	1.79371
1710	cg02760761	chr4	57459260	100506564	-2	0.0064556	-0.00914366	THEGL	hypo	-0.937423
1711	cg04298672	chrX	103411016	139231	2	0.00645735	0.0231559	FAM199X	hyper	0.884819
1712	cg03157698	chr10	113943648	57678	2	0.00647732	0.0238116	GPAM	hyper	1.34911
1713	cg24006794	chr14	65224894	6710	-2	0.00648114	-0.0160434	SPTB	hypo	-0.624282
1714	cg16910896	chr9	113747809	1902	2	0.0064858	0.015081	LPAR1	hyper	1.63794
1715	cg23258718	chr22	30956954	9514	2	0.00648929	0.00891249	GAL3ST1	hyper	0.466574
1716	cg20980794	chr12	122617044	22877	2	0.00648964	0.0100272	MLXIP	hyper	0.756931
1717	cg20098887	chr6	146864520	10981	-2	0.00649707	-0.00896744	RAB32	hypo	-0.762823
1718	cg08601574	chr20	25228251	5834	-2	0.00649844	-0.00933879	PYGB	hypo	-0.898247
1719	cg02175489	chr11	15132665	387755	2	0.00651014	0.012524	INSC	hyper	1.07964
1720	cg03497351	chr12	112221882	217	2	0.00651255	0.00975122	ALDH2	hyper	0.726327
1721	cg09050313	chr2	198380581	25843	2	0.00651781	0.0251605	MOB4	hyper	1.88332
1722	cg08426097	chr12	109725504	121643	-2	0.006524	-0.00938321	FOXN4	hypo	-0.983316
1723	cg20672059	chr13	33594284	9365	2	0.00652824	0.00947348	KL	hyper	0.835812
1724	cg14212953	chr17	8080653	84314	2	0.00653083	0.0174517	TMEM107	hyper	1.22637
1725	cg14963578	chr22	43683520	80274	2	0.0065383	0.00847419	SCUBE1	hyper	0.810721
1726	cg12731137	chr17	8023002	59344	-2	0.00653899	-0.00570444	ALOXE3	hypo	-0.357677
1727	cg07507194	chr1	154412839	3570	2	0.00654054	0.0141344	IL6R	hyper	1.05942
1728	cg17777603	chr8	142217736	57210	2	0.006541	0.0182455	SLC45A4	hyper	0.840452
1729	cg06519111	chr20	34253019	10137	-2	0.00655135	-0.0124937	RBM12	hypo	-1.18334
1730	cg13255282	chr4	5021236	54360	-2	0.00656232	-0.0105677	CYTL1	hypo	-0.82592
1731	cg05026753	chr9	114659030	7357	2	0.00656374	0.0176803	UGCG	hyper	1.48723
1732	cg27205487	chr21	17961996	406912	2	0.00656896	0.00953555	MIR125B2	hyper	1.03616
1733	cg12284518	chr11	64005787	7423	2	0.00657642	0.00819653	VEGFB	hyper	0.661626
1734	cg18474108	chr13	25670319	5042	-2	0.00657668	-0.0192832	PABPC3	hypo	-1.49225
1735	cg23326075	chr9	112073589	54566	2	0.00658615	0.00955303	EPB41L4B	hyper	1.08185
1736	cg15494010	chr10	71902008	219743	2	0.00659403	0.0168507	TYSND1	hyper	2.15502
1737	cg24329607	chr5	711139	653082	-2	0.00660036	-0.012256	ZDHHC11B	hypo	-1.19803
1738	cg18935491	chr20	57425979	149775	2	0.00660045	0.017287	GNAS-AS1	hyper	0.996653
1739	cg01756700	chr8	101319770	25897	2	0.006602	0.0135537	RNF19A	hyper	1.19615
1740	cg00527659	chr14	23446061	84962	-2	0.00660332	-0.0176704	AJUBA	hypo	-0.923575
1741	cg26717758	chr11	74304091	10714	2	0.00660592	0.0169225	POLD3	hyper	0.944418
1742	cg16698251	chr7	130969486	4289	-2	0.00660994	-0.0314094	MKLN1	hypo	-2.29669
1743	cg17439522	chr16	70473006	6483	2	0.00662056	0.0106561	ST3GAL2	hyper	0.79927
1744	cg07102449	chrX	48054800	6758	-2	0.00662248	-0.0137149	SSX5	hypo	-1.21184
1745	cg25826457	chr17	53342602	3131	2	0.00663793	0.0163097	HLF	hyper	1.39905
1746	cg03661479	chr7	42030413	2737	-2	0.00664059	-0.018583	GLI3	hypo	-1.27133
1747	cg20700904	chr10	70091499	3189	-2	0.00664654	-0.00599006	HNRNPH3	hypo	-0.728212
1748	cg18316528	chr14	100843942	79446	2	0.0066472	0.00903673	WDR25	hyper	0.733574
1749	cg11840849	chr10	95123718	26509	2	0.00664876	0.0101111	MYOF	hyper	0.761559
1750	cg24100636	chr12	3600087	56341	2	0.00665242	0.0162168	PRMT8	hyper	1.44024
1751	cg15495372	chr19	56093312	163033	-2	0.00665533	-0.0143415	ZNF579	hypo	-0.869304
1752	cg21604803	chr19	50194662	126129	-2	0.00665685	-0.0111289	CPT1C	hypo	-0.886972
1753	cg27457323	chr10	62538048	983	-2	0.00665787	-0.00789507	CDK1	hypo	-0.781371
1754	cg27504745	chr3	190043045	10686	2	0.0066592	0.00980984	CLDN16	hyper	1.20831
1755	cg16711450	chr11	2183505	3630	2	0.00666676	0.0121697	INS	hyper	0.673472
1756	cg25637722	chr19	6464082	92359	-2	0.00666758	-0.032817	CRB3	hypo	-2.60909
1757	cg03436512	chr1	16065338	284723	-2	0.00667291	-0.0129566	SLC25A34	hypo	-0.811469
1758	cg14017195	chr8	145654007	51160	-2	0.00667928	-0.0148838	VPS28	hypo	-1.09355
1759	cg10780647	chr20	3800838	55317	-2	0.00669888	-0.0211571	AP5S1	hypo	-1.54112
1760	cg18736448	chr8	134087171	6503	-2	0.00670459	-0.0204345	SLA	hypo	-1.21292
1761	cg11206052	chr12	31741496	100874249	2	0.00670591	0.0246772	DENND5B-AS1	hyper	1.45562
1762	cg02865242	chr17	72702859	146722	2	0.00670707	0.0105088	CD300LF	hyper	0.369755
1763	cg05376147	chr9	139097007	8022	-2	0.00670786	-0.020695	LHX3	hypo	-0.797047
1764	cg10210806	chr1	6514605	83715	2	0.00671007	0.0121011	ESPN	hyper	0.988176
1765	cg11787839	chr3	197687728	84223	-2	0.00671636	-0.0143538	IQCG	hypo	-1.28619
1766	cg13653153	chr9	130885858	80142	-2	0.0067174	-0.0097291	PTGES2	hypo	-0.730819
1767	cg04413879	chr7	99904875	441272	-2	0.00672007	-0.0113397	SPDYE3	hypo	-1.29595
1768	cg16269199	chr1	10850	84771	-2	0.0067226	-0.00933404	DDX11L1	hypo	-0.885315
1769	cg07981845	chr10	104154074	4791	2	0.00672336	0.0228345	NFKB2	hyper	2.14754
1770	cg18142856	chr11	7961111	26496	2	0.00672388	0.0111852	OR10A3	hyper	1.21662
1771	cg27179172	chr2	86565507	65055	-2	0.00672641	-0.0171339	REEP1	hypo	-0.164472
1772	cg11788856	chr17	97734	9501	-2	0.00672982	-0.0145798	RPH3AL	hypo	-0.938087
1773	cg02819231	chr3	33318859	25827	-2	0.00676012	-0.0158438	FBXL2	hypo	-1.51315
1774	cg23047203	chr15	79357160	5923	2	0.00676641	0.0177972	RASGRF1	hyper	0.962352
1775	cg16176132	chr1	17735726	55920	2	0.00676842	0.0109398	RCC2	hyper	0.814521
1776	cg11049154	chrX	129244816	2000	-2	0.00677303	-0.044128	ELF4	hypo	-4.85309
1777	cg19456061	chr18	74076380	9658	-2	0.00677937	-0.013644	ZNF516	hypo	-1.17907
1778	cg09700868	chr19	10562169	5141	1	0.00678153	0.0298908	PDE4A	hyper	NA
1779	cg12052258	chr1	152009284	100131107	-2	0.00678418	-0.00819155	AL591893.1	hypo	-0.723027
1780	cg22895379	chr7	142560969	2051	-2	0.00680137	-0.020311	EPHB6	hypo	-1.91945
1781	cg25389470	chr6	170599392	84498	-2	0.00680259	-0.01918	FAM120B	hypo	-1.70163
1782	cg05513258	chr1	205218277	9911	-2	0.0068081	-0.0172533	TMCC2	hypo	-0.930465
1783	cg21080251	chr5	172570776	662	2	0.00680917	0.00901113	BNIP1	hyper	0.812272
1784	cg10596537	chr15	73406657	4756	-2	0.00681393	-0.017462	NEO1	hypo	-0.666745
1785	cg25551622	chr17	65052432	786	2	0.00681426	0.00772148	CACNG1	hyper	0.683937
1786	cg21112259	chr12	53567307	51380	-2	0.00681634	-0.0121684	CSAD	hypo	-0.882145
1787	cg11748186	chr7	5229808	26100	-2	0.00681966	-0.0172404	WIPI2	hypo	-1.80317
1788	cg17662872	chr4	6270680	7466	-2	0.00682032	-0.0103855	WFS1	hypo	-1.31454
1789	cg14617355	chr6	159458124	117289	-2	0.00682361	-0.0128171	TAGAP	hypo	-0.995017
1790	cg01759437	chr7	44925080	5814	2	0.00682388	0.0115613	PURB	hyper	0.726202
1791	cg26533229	chr3	101977836	131368	-2	0.00682751	-0.0226532	ZPLD1	hypo	-1.44384
1792	cg01083584	chr19	14629193	3337	2	0.00683224	0.0172238	DNAJB1	hyper	1.46036
1793	cg02492778	chr1	34631096	84970	2	0.00684576	0.00682711	C1orf94	hyper	0.515821
1794	cg07452235	chr16	72207328	83449	-2	0.00685186	-0.0117857	PMFBP1	hypo	-1.28494
1795	cg09897338	chr1	211849090	4751	2	0.00686017	0.0148905	NEK2	hyper	1.80987
1796	cg08054383	chr19	56717414	649137	2	0.00686238	0.00912001	ZSCAN5C	hyper	0.854388
1797	cg01755342	chr1	1845396	163688	2	0.0068779	0.00873542	CALML6	hyper	0.570463
1798	cg15152945	chr1	161283898	6391	-2	0.00688055	-0.0137805	SDHC	hypo	-0.982062
1799	cg20370713	chr11	118661664	1656	-2	0.00688092	-0.00782358	DDX6	hypo	-0.738512
1800	cg04033451	chr16	30968521	9739	-2	0.00688477	-0.0243059	SETD1A	hypo	-2.09017
1801	cg27201750	chr12	2781468	100874235	2	0.00688595	0.0128939	CACNA1C-AS2	hyper	1.16111
1802	cg18610738	chr12	56075089	196410	-2	0.00688998	-0.0226058	METTL7B	hypo	-1.21264
1803	cg13292521	chr3	111803863	79669	2	0.00689017	0.0101983	C3orf52	hyper	0.82805
1804	cg07747553	chr22	35935982	23551	-2	0.00689338	-0.0119097	RASD2	hypo	-0.476148
1805	cg15507730	chr15	37392706	4212	-2	0.00689471	-0.0439972	MEIS2	hypo	-4.01914
1806	cg01011118	chr12	54813590	3678	-2	0.00689598	-0.0148313	ITGA5	hypo	-0.113363
1807	cg13707797	chr8	39127558	203102	-2	0.00689973	-0.0147874	ADAM32	hypo	-1.586
1808	cg04231019	chr16	20363009	7369	-2	0.00690273	-0.0168564	UMOD	hypo	-1.53616
1809	cg25093285	chr11	58951736	23220	2	0.0069077	0.0150756	DTX4	hyper	-0.170441
1810	cg07472708	chr20	4157173	54498	2	0.00691954	0.0116314	SMOX	hyper	1.10425
1811	cg24078566	chr2	203241941	659	2	0.00692143	0.00847809	BMPR2	hyper	0.463168
1812	cg01118119	chr20	2905909	5786	2	0.00692655	0.0129006	PTPRA	hyper	0.99191
1813	cg10157951	chr12	122108328	283385	-2	0.00692899	-0.02487	MORN3	hypo	-2.185
1814	cg02760167	chr16	69457337	80777	2	0.00693562	0.00860033	CYB5B	hyper	0.689917
1815	cg03039025	chr15	90437685	10239	-2	0.00694278	-0.0076841	AP3S2	hypo	-0.823412
1816	cg16000253	chr10	75006785	51021	2	0.00694929	0.0442756	MRPS16	hyper	3.39215
1817	cg00554229	chr1	38100793	284654	2	0.00695427	0.0167208	RSPO1	hyper	1.99234
1818	cg24098404	chr19	18434142	25804	-2	0.00695981	-0.0155519	LSM4	hypo	-1.93996
1819	cg00503852	chr1	62190933	83941	2	0.00696034	0.00702056	TM2D1	hyper	0.571251
1820	cg03352780	chr11	133716338	219938	2	0.00696586	0.00875749	SPATA19	hyper	0.831487
1821	cg20918537	chr15	51913620	23312	2	0.00696812	0.0200634	DMXL2	hyper	1.69396
1822	cg05162166	chr22	41684460	5905	-2	0.00696967	-0.0184731	RANGAP1	hypo	-1.27067
1823	cg00531092	chr17	5487846	22861	-2	0.00697072	-0.026595	NLRP1	hypo	-2.30019
1824	cg10616404	chr12	57941054	10540	-2	0.00697622	-0.0412674	DCTN2	hypo	-3.22142
1825	cg13800216	chr11	40294708	57689	2	0.00697788	0.0121881	LRRC4C	hyper	0.83563
1826	cg20451226	chr19	44488181	7711	-2	0.0069824	-0.0153064	ZNF155	hypo	-1.3529
1827	cg05394783	chr10	134043897	282974	-2	0.00698751	-0.011427	STK32C	hypo	-0.862998
1828	cg13407664	chr4	70915125	3346	-2	0.00698863	-0.0234097	HTN1	hypo	-1.6324
1829	cg04221225	chr1	22263951	3339	2	0.00699021	0.0252681	HSPG2	hyper	2.40893
1830	cg01568335	chr2	98262245	1329	-2	0.00699111	-0.00690168	COX5B	hypo	-0.77855
1831	cg13993023	chr5	140187567	56144	-2	0.0069999	-0.0165328	PCDHA4	hypo	-1.18009
1832	cg16635881	chrX	106160456	9075	2	0.00700231	0.00887051	CLDN2	hyper	0.751121
1833	cg23687177	chr1	100905966	8556	-2	0.00700823	-0.0224539	CDC14A	hypo	-2.50953
1834	cg07658646	chr12	11002197	5554	-2	0.007013	-0.0248896	PRR4	hypo	-1.94725
1835	cg05264377	chr6	42194691	55809	-2	0.00701396	-0.018621	TRERF1	hypo	-0.985099
1836	cg01129439	chr8	67980375	10987	-2	0.00701443	-0.0105392	COPS5	hypo	-1.21263
1837	cg05880261	chr2	26683809	9381	2	0.00701577	0.0131632	OTOF	hyper	1.08886
1838	cg26840146	chr16	11384443	116028	2	0.0070296	0.0119535	RMI2	hyper	0.628133
1839	cg03456651	chr10	73479833	414152	2	0.00703811	0.0124651	C10orf105	hyper	0.593429
1840	cg18483374	chr9	137264876	6256	-2	0.00704184	-0.0183749	RXRA	hypo	-0.843856
1841	cg24630593	chr17	77082929	64772	-2	0.00704428	-0.00949609	ENGASE	hypo	-0.717689
1842	cg07677084	chr9	140806715	774	-2	0.00704909	-0.0225696	CACNA1B	hypo	-1.63001
1843	cg23522611	chr2	28617612	2355	-2	0.00704949	-0.0164442	FOSL2	hypo	-0.95697
1844	cg03821863	chr10	70287451	8034	2	0.00706016	0.0245771	SLC25A16	hyper	2.17322
1845	cg25165860	chr10	96551	347688	-2	0.0070617	-0.0236172	TUBB8	hypo	-1.69378
1846	cg02988025	chr12	30848820	10526	2	0.00707055	0.0130749	IPO8	hyper	0.945505
1847	cg27565450	chrX	72667088	1046	-2	0.00707772	-0.0218145	CDX4	hypo	-1.407
1848	cg01168185	chr11	118498071	23187	2	0.00708375	0.00884941	PHLDB1	hyper	1.0325
1849	cg01534608	chr4	187646364	2195	2	0.00708684	0.0102264	FAT1	hyper	0.802087
1850	cg03358113	chr7	2253070	8379	2	0.00708832	0.0110488	MAD1L1	hyper	0.916531
1851	cg07533320	chr19	59070600	9040	-2	0.00709498	-0.0126301	UBE2M	hypo	-1.28038
1852	cg09800267	chr13	74445323	11278	-2	0.0070999	-0.0334833	KLF12	hypo	-1.8138
1853	cg17067935	chr17	37033646	3927	2	0.00710139	0.0147685	LASP1	hyper	1.4548
1854	cg16101611	chr4	84256178	10855	2	0.00710256	0.033061	HPSE	hyper	1.74673
1855	cg26262157	chr10	6214079	5209	2	0.00710513	0.0103563	PFKFB3	hyper	0.845666
1856	cg10343719	chr8	11403233	640	-2	0.0071053	-0.0128051	BLK	hypo	-0.573427
1857	cg02557472	chr11	111835196	85458	-2	0.00710967	-0.0105461	DIXDC1	hypo	-1.07431
1858	cg22750001	chr11	58981095	219972	-2	0.00711014	-0.0104142	MPEG1	hypo	-0.848056
1859	cg22905350	chr3	27401810	152110	-2	0.00711271	-0.0187955	NEK10	hypo	-1.16997
1860	cg25761521	chr1	156876068	375033	2	0.00711711	0.0115455	PEAR1	hyper	0.545084
1861	cg26019016	chr17	11998401	6416	2	0.00712317	0.0114106	MAP2K4	hyper	1.31702
1862	cg00171166	chr20	35444275	140710	-2	0.00712483	-0.00652427	SOGA1	hypo	-0.824753
1863	cg07694384	chr5	133723703	7320	2	0.00712727	0.0140526	UBE2B	hyper	1.15303
1864	cg01649081	chr9	100866882	9830	2	0.00712903	0.009143	TRIM14	hyper	0.782014
1865	cg05134939	chr8	10983387	101929269	-2	0.00712961	-0.0089296	AF131215.3	hypo	-0.920665
1866	cg08174955	chr14	99960528	8812	-2	0.00713108	-0.00834345	CCNK	hypo	-0.944977
1867	cg05524073	chr1	237849429	6262	-2	0.00713371	-0.0102411	RYR2	hypo	-0.789451
1868	cg18448570	chr10	98031337	29760	-2	0.00713573	-0.0291301	BLNK	hypo	-2.1408
1869	cg06018296	chr13	52707138	4752	2	0.00713981	0.00939599	NEK3	hyper	0.814995
1870	cg09268982	chr15	83736158	53339	-2	0.00714516	-0.0259792	BTBD1	hypo	-2.2769
1871	cg04532638	chr20	44994004	51006	2	0.00714588	0.0108755	SLC35C2	hyper	0.729922
1872	cg02515001	chr20	25668346	26152	-2	0.00715357	-0.0238653	ZNF337	hypo	-2.73693
1873	cg04551960	chr7	132242450	91584	2	0.00715639	0.0135096	PLXNA4	hyper	1.16785
1874	cg05604486	chr13	38173002	10631	-2	0.00715803	-0.0352322	POSTN	hypo	-2.64429
1875	cg21199931	chr19	51611224	90353	-2	0.00716136	-0.00836447	CTU1	hypo	-0.863261
1876	cg01000622	chr16	23407360	91949	2	0.00716406	0.0095642	COG7	hyper	0.913301
1877	cg07403182	chr16	22313782	55718	2	0.00717328	0.00914509	POLR3E	hyper	0.715037
1878	cg00953480	chr9	37034933	5079	2	0.00717717	0.00943471	PAX5	hyper	1.12285
1879	cg00299047	chr19	2252069	268	2	0.00717956	0.0121044	AMH	hyper	1.27516
1880	cg15229917	chr10	22922770	5305	-2	0.00719096	-0.00896419	PIP4K2A	hypo	-1.05782
1881	cg23299469	chr12	44156386	51135	-2	0.0072015	-0.022203	IRAK4	hypo	-1.70618
1882	cg08316808	chr3	121241576	10721	2	0.00720543	0.0183954	POLQ	hyper	1.53337
1883	cg13323615	chr19	40948566	29946	-2	0.00720575	-0.0163676	SERTAD3	hypo	-0.738936
1884	cg08462883	chr14	23260631	9056	2	0.00720576	0.01281	SLC7A7	hyper	0.730302
1885	cg02884826	chr4	57851566	5431	2	0.00720713	0.0073384	POLR2B	hyper	0.839505
1886	cg25875908	chr15	93442302	1106	2	0.00722185	0.010988	CHD2	hyper	1.0503
1887	cg00127591	chr17	74350300	5635	-2	0.00722356	-0.0092803	PRPSAP1	hypo	-0.936378
1888	cg03771183	chr16	1608904	9742	-2	0.00722557	-0.0102406	IFT140	hypo	-1.31934
1889	cg14017942	chr19	31767186	57616	-2	0.0072281	-0.0208161	TSHZ3	hypo	-2.00355
1890	cg04200362	chr2	73341598	26056	-2	0.00723438	-0.0119515	RAB11FIP5	hypo	-0.964124
1891	cg04083712	chr7	99156968	79027	2	0.00723756	0.0176467	ZNF655	hyper	1.55097
1892	cg20328917	chr12	88536565	80184	-2	0.00723896	-0.0409659	CEP290	hypo	-2.80826
1893	cg05463948	chrX	50652429	9210	2	0.00723899	0.0165794	BMP15	hyper	1.46093
1894	cg08104845	chr1	182356337	2752	-2	0.00724284	-0.0271293	GLUL	hypo	-2.08008
1895	cg18798412	chr6	143117967	3097	-2	0.00724436	-0.0160444	HIVEP2	hypo	-1.31667
1896	cg19857776	chr15	33360396	342184	-2	0.00724626	-0.0166785	FMN1	hypo	-0.798231
1897	cg10917153	chr15	42448786	255189	-2	0.0072483	-0.0132117	PLA2G4F	hypo	-0.547628
1898	cg16935619	chr16	30623089	115509	2	0.00725033	0.00989114	ZNF689	hyper	0.889814
1899	cg21487716	chr14	74370337	57862	2	0.00725356	0.00967903	ZNF410	hyper	0.83658
1900	cg10833299	chr2	242749776	129807	-2	0.00725508	-0.0241447	NEU4	hypo	-1.21384
1901	cg26227484	chr1	192777455	5997	-2	0.00725793	-0.0125503	RGS2	hypo	-0.0982431
1902	cg20707066	chr11	18809866	84867	2	0.00725907	0.00901854	PTPN5	hyper	0.664075
1903	cg02440512	chr22	50302875	79087	2	0.00726055	0.00962602	ALG12	hyper	0.755567
1904	cg15111330	chr2	205543401	117583	2	0.00726055	0.0087229	PARD3B	hyper	0.706522
1905	cg20449327	chr14	59951241	51528	-2	0.00726957	-0.0137803	JKAMP	hypo	-1.50217
1906	cg02994162	chr1	159915569	57549	2	0.00727229	0.0155357	IGSF9	hyper	1.91438
1907	cg14423702	chr1	116311953	845	2	0.00727709	0.010868	CASQ2	hyper	1.26999
1908	cg11822739	chr20	57251485	8675	-2	0.00728186	-0.0128246	STX16	hypo	-1.26232
1909	cg09654998	chr11	18601644	55293	-2	0.00728728	-0.0104555	UEVLD	hypo	-0.939121
1910	cg02917016	chr13	46401058	283514	2	0.00730377	0.0194607	SIAH3	hyper	1.54183
1911	cg17154038	chr17	27054409	116238	-2	0.00730957	-0.00946638	TLCD1	hypo	-0.885183
1912	cg07501506	chr1	26226649	3925	2	0.00731243	0.0163565	STMN1	hyper	1.98895
1913	cg03137826	chr1	10720368	54897	2	0.00731412	0.0107311	CASZ1	hyper	0.626139
1914	cg26064481	chr1	44000558	5792	2	0.00731665	0.0149489	PTPRF	hyper	1.15921
1915	cg08466256	chr2	189957139	1290	-2	0.00731717	-0.0245223	COL5A2	hypo	-1.41161
1916	cg18062860	chr2	224866636	5270	2	0.00731987	0.01079	SERPINE2	hyper	0.812884
1917	cg13858019	chr9	140626737	79813	-2	0.00732124	-0.0113645	EHMT1	hypo	-1.14462
1918	cg13053914	chr7	75511260	57414	2	0.00732237	0.0151692	RHBDD2	hyper	1.52722
1919	cg22021802	chr1	150942090	29956	2	0.00732395	0.00944372	CERS2	hyper	0.989976
1920	cg12613693	chr19	19373737	404037	2	0.00733621	0.0192918	HAPLN4	hyper	1.62137
1921	cg17719360	chr8	87243983	157724	-2	0.00734166	-0.00841314	SLC7A13	hypo	-0.952995
1922	cg05288740	chrX	112020662	154796	2	0.00734347	0.0140714	AMOT	hyper	1.58307
1923	cg04046119	chr8	107460025	55074	2	0.00734722	0.00920025	OXR1	hyper	0.620028
1924	cg15744812	chr14	63681584	57381	-2	0.00734945	-0.0115858	RHOJ	hypo	-1.24472
1925	cg02002684	chr7	149128631	27153	2	0.00734975	0.0151794	ZNF777	hyper	1.54992
1926	cg13850762	chr11	120973085	7007	-2	0.00735384	-0.0102705	TECTA	hypo	-0.706046
1927	cg24655222	chr2	27601647	130557	-2	0.00735895	-0.00960621	ZNF513	hypo	-0.937287
1928	cg24539604	chr2	191184750	26275	2	0.00735942	0.0119548	HIBCH	hyper	1.2057
1929	cg12226717	chr11	94135006	10888	2	0.00736781	0.0107188	GPR83	hyper	1.55692
1930	cg26118675	chr2	96256841	129868	-2	0.00737022	-0.025407	TRIM43	hypo	-2.17978
1931	cg11889721	chr3	188668845	285386	-2	0.00737269	-0.0328325	TPRG1	hypo	-2.15135
1932	cg16719111	chr15	101834405	6627	-2	0.00737424	-0.019302	SNRPA1	hypo	-0.723016
1933	cg18507138	chr3	26665242	105377003	-2	0.00737893	-0.0117572	AC099754.1	hypo	-0.819303
1934	cg19445082	chr15	41579137	729082	2	0.00738482	0.0213751	OIP5-AS1	hyper	1.77989
1935	cg03959347	chr10	60273059	80114	-2	0.00739347	-0.00930807	BICC1	hypo	-0.958118
1936	cg21279548	chr3	123444648	4638	-2	0.00739545	-0.00876825	MYLK	hypo	-0.71171
1937	cg02077669	chr1	66730524	5142	2	0.00739887	0.0136554	PDE4B	hyper	0.960597
1938	cg02623082	chr2	31138302	79623	-2	0.00740217	-0.0273023	GALNT14	hypo	-1.62025
1939	cg11276017	chr7	113883098	93986	2	0.00741196	0.018014	FOXP2	hyper	1.68631
1940	cg12512012	chr7	44475840	23386	-2	0.00741489	-0.0190722	NUDCD3	hypo	-1.61397
1941	cg16536450	chr9	139658896	389812	2	0.00742117	0.010111	LCN15	hyper	0.703164
1942	cg18846362	chr15	63674159	771	2	0.00742903	0.00717693	CA12	hyper	0.822042
1943	cg07004932	chrX	70521489	26548	-2	0.00743258	-0.0317584	ITGB1BP2	hypo	-2.29697
1944	cg11445969	chr7	76823489	10875	2	0.00743304	0.0210941	FGL2	hyper	1.85606
1945	cg00356045	chr1	22461890	54361	2	0.00743902	0.00965212	WNT4	hyper	0.694437
1946	cg21048052	chr7	153584141	1804	2	0.00743927	0.0143373	DPP6	hyper	1.23072
1947	cg03517146	chr11	66099716	9610	2	0.00744485	0.0125548	RIN1	hyper	0.902328
1948	cg17382310	chr7	135413101	26266	-2	0.00744585	-0.0165435	SLC13A4	hypo	-1.1984
1949	cg12997958	chr17	18161617	2314	-2	0.0074485	-0.009298	FLII	hypo	-0.781146
1950	cg04977618	chr16	65149083	1009	-2	0.00745101	-0.0208425	CDH11	hypo	-1.19968
1951	cg14884238	chr17	4923388	10749	1	0.00747005	0.0122281	KIF1C	hyper	NA
1952	cg02531613	chr17	27418854	399687	2	0.00747016	0.0144919	MYO18A	hyper	1.13557
1953	cg17718545	chr11	17536136	10083	2	0.00747169	0.0202912	USH1C	hyper	0.931921
1954	cg00925156	chr12	7917828	360030	-2	0.00747272	-0.0100756	NANOGNB	hypo	-1.23169
1955	cg19093019	chr22	39348558	200315	2	0.00747314	0.00936303	APOBEC3A	hyper	0.796071
1956	cg06723829	chr1	202186981	59352	2	0.00747541	0.018855	LGR6	hyper	1.05437
1957	cg12020444	chr12	130821456	9271	2	0.00747898	0.00908723	PIWIL1	hyper	0.866852
1958	cg24702713	chr15	63801603	9960	2	0.00748375	0.0359446	USP3	hyper	2.48895
1959	cg25372693	chr3	118959985	8702	-2	0.0074861	-0.0152842	B4GALT4	hypo	-1.02939
1960	cg01098871	chrX	48958509	11152	-2	0.00748928	-0.00879014	WDR45	hypo	-0.753614
1961	cg21338340	chr4	114130825	287	-2	0.00749074	-0.0120458	ANK2	hypo	-1.22518
1962	cg24720442	chr19	56154855	51545	2	0.0074931	0.0101782	ZNF581	hyper	0.636954
1963	cg09763175	chr1	57110722	5563	2	0.00749717	0.0183196	PRKAA2	hyper	2.00772
1964	cg13158379	chr4	40211657	399	-2	0.00750101	-0.00906566	RHOH	hypo	-1.10273
1965	cg24180219	chr10	105239190	119395	-2	0.00750615	-0.0108725	CALHM3	hypo	-0.692664
1966	cg01470088	chr10	60936365	84457	-2	0.00751413	-0.0156344	PHYHIPL	hypo	-1.30742
1967	cg00907461	chr2	97164446	93082	2	0.00751725	0.0183179	NEURL3	hyper	1.71914
1968	cg10252462	chr9	34458891	203259	-2	0.0075259	-0.00577257	FAM219A	hypo	-0.590854
1969	cg09914667	chr11	88236964	100873989	2	0.007531	0.01923	GRM5-AS1	hyper	1.69527
1970	cg25369262	chr1	46649132	10103	-2	0.00753882	-0.0212052	TSPAN1	hypo	-1.0623
1971	cg25147463	chr20	20019824	51340	2	0.00754317	0.00862274	CRNKL1	hyper	0.633624
1972	cg23244559	chr4	74965262	2920	-2	0.0075488	-0.0198033	CXCL2	hypo	-1.62782
1973	cg10113951	chr5	179200573	9794	2	0.00754921	0.00863838	MAML1	hyper	0.816711
1974	cg00737655	chr3	127840234	8607	-2	0.00755126	-0.015816	RUVBL1	hypo	-1.70454
1975	cg11122939	chr14	24583982	80344	-2	0.00755319	-0.0143831	DCAF11	hypo	-1.31425
1976	cg16954942	chrX	50176242	139189	-2	0.0075595	-0.0161981	DGKK	hypo	-1.23612
1977	cg07264607	chr7	29528836	1124	-2	0.00756355	-0.0331874	CHN2	hypo	-2.96711
1978	cg18857899	chr3	8550753	29995	-2	0.00756659	-0.0114603	LMCD1	hypo	-1.33242
1979	cg13811469	chr22	20020657	406961	2	0.00756996	0.00913988	MIR185	hyper	0.813605
1980	cg06138505	chr3	127317209	4171	2	0.00758071	0.00633396	MCM2	hyper	0.752142
1981	cg25876975	chr15	77363192	10099	2	0.00758235	0.0192282	TSPAN3	hyper	1.55182
1982	cg03440989	chr17	40155391	7266	2	0.00759805	0.0264655	DNAJC7	hyper	1.48218
1983	cg06663665	chr8	15096061	137868	-2	0.00759846	-0.0278386	SGCZ	hypo	-2.48278
1984	cg24073653	chr12	105221385	84102	-2	0.00760188	-0.0136891	SLC41A2	hypo	-1.2007
1985	cg22926029	chr17	26369032	51701	2	0.00760225	0.0154358	NLK	hyper	1.55887
1986	cg15043683	chr16	74641236	2734	-2	0.00760295	-0.00619704	GLG1	hypo	-0.514215
1987	cg13194897	chr1	227069508	5664	2	0.00761397	0.0147769	PSEN2	hyper	0.425659
1988	cg05472874	chr22	44258179	25830	-2	0.00761856	-0.0143147	SULT4A1	hypo	-1.57255
1989	cg24302237	chr7	995552	11033	2	0.00761907	0.0103476	ADAP1	hyper	1.19436
1990	cg13108255	chr1	183560294	4688	-2	0.00762503	-0.0208708	NCF2	hypo	-1.10835
1991	cg02222064	chr3	49072024	54870	-2	0.00763133	-0.0133495	QRICH1	hypo	-1.60599
1992	cg21936725	chr19	49403526	4924	-2	0.00763222	-0.00527992	NUCB1	hypo	-0.521087
1993	cg15988239	chr11	34937559	8050	2	0.00763419	0.0231774	PDHX	hyper	1.90848
1994	cg02417053	chr7	115874075	26136	2	0.00763577	0.0109851	TES	hyper	0.952313
1995	cg23554907	chr17	1985713	23293	2	0.00764472	0.00795673	SMG6	hyper	0.565998
1996	cg13472596	chr19	17865045	23149	2	0.0076489	0.0274185	FCHO1	hyper	0.710467
1997	cg18275618	chr2	109211017	3987	-2	0.0076492	-0.0245937	LIMS1	hypo	-1.33699
1998	cg01880437	chr4	26321873	3516	2	0.00764978	0.0112203	RBPJ	hyper	1.02139
1999	cg17541140	chr7	93549904	2791	2	0.0076522	0.0165806	GNG11	hyper	1.82509
[truncated: 492 more rows]

## Sheet: S3
rank	mSite	chr	pos	entrez	signcon	randomP	randomSummary	mapGene	DM_status	MethyDiff	GencodeBasicV12_NAME	GencodeBasicV12_Group	CpG_Gene	pval_gexpr	padj_expr
1	cg27278861	chr3	127558041	11343	2	7.75029e-06	0.0223478	MGLL	hyper	2.3527	MGLL	TSS200	cg27278861_MGLL	0.000698317	0.00284804
2	cg11743470	chr5	74327277	51301	2	3.33628e-05	0.01451	GCNT4	hyper	1.50047	GCNT4	TSS1500	cg11743470_GCNT4	0.00469118	0.00717475
3	cg24217756	chr3	180707510	NA	-2	5.34498e-05	-0.02931	DNAJC19	hypo	-2.99853	DNAJC19	1stExon	cg24217756_DNAJC19	0.00371385	0.00654645
4	cg06761424	chrX	118284952	57481	2	8.66138e-05	0.0265058	KIAA1210	hyper	2.48731	KIAA1210	TSS1500	cg06761424_KIAA1210	0.00821508	0.00921711
5	cg11994052	chr11	112916105	4684	-2	0.000117297	-0.0153672	NCAM1	hypo	-1.32315	NCAM1	5'UTR	cg11994052_NCAM1	0.00369787	0.00654645
6	cg24389961	chr5	19479818	1016	-2	0.000130612	-0.0375368	CDH18	hypo	-2.73129	CDH18	TSS1500	cg24389961_CDH18	0.00787236	0.00921711
7	cg13361558	chr11	73359962	58473	2	0.000252904	0.0251767	PLEKHB1	hyper	1.54996	PLEKHB1	5'UTR	cg13361558_PLEKHB1	0.00219911	0.00554707
8	cg12754531	chr8	75912708	83690	2	0.000288707	0.0267364	CRISPLD1	hyper	0.894845	CRISPLD1	5'UTR	cg12754531_CRISPLD1	0.0013423	0.00436246
9	cg09132634	chr6	32974122	3111	2	0.000326238	0.0185804	HLA-DOA	hyper	1.20885	HLA-DOA	3'UTR	cg09132634_HLA-DOA	0.0036534	0.00654645
10	cg20917554	chr6	110012378	9896	2	0.000328451	0.0356728	FIG4	hyper	2.5314	FIG4	TSS200	cg20917554_FIG4	0.00250377	0.00605564
11	cg07072567	chr2	166095037	6326	-2	0.000430935	-0.037811	SCN2A	hypo	-3.33823	SCN2A	TSS1500	cg07072567_SCN2A	0.004758	0.00722382
12	cg15774124	chr16	29709865	23475	-2	0.000445596	-0.0159123	QPRT	hypo	-1.4706	QPRT	3'UTR	cg15774124_QPRT	0.00913064	0.00964047
13	cg06624527	chr12	6898647	920	-2	0.000457901	-0.0164012	CD4	hypo	-1.03907	CD4	TSS200	cg06624527_CD4	0.00345677	0.00654645
14	cg02870829	chr2	40740063	6546	2	0.000554215	0.0138408	SLC8A1	hyper	1.43485	SLC8A1	TSS1500	cg02870829_SLC8A1	0.00209042	0.00554707
15	cg12318400	chr11	10472159	272	-2	0.000596871	-0.0338407	AMPD3	hypo	-2.9668	AMPD3	TSS200	cg12318400_AMPD3	0.00296487	0.00632534
16	cg04147428	chr7	116339103	4233	-2	0.000651156	-0.0386874	MET	hypo	-2.21313	MET	TSS200	cg04147428_MET	0.000338147	0.00175836
17	cg14356801	chr5	148651259	134265	2	0.000757022	0.021434	AFAP1L1	hyper	2.14699	AFAP1L1	TSS1500	cg14356801_AFAP1L1	0.00744131	0.00917323
18	cg27310485	chr1	153536563	6273	2	0.000783218	0.0109421	S100A2	hyper	1.03956	S100A2	1stExon	cg27310485_S100A2	1.22686e-08	1.27593e-06
19	cg23670932	chr3	194406450	131583	-2	0.000820043	-0.0442263	FAM43A	hypo	-3.74852	FAM43A	TSS200	cg23670932_FAM43A	0.000244526	0.00137464
20	cg01584760	chr2	38296474	1545	-2	0.000843726	-0.012816	CYP1B1	hypo	-0.980168	CYP1B1	3'UTR	cg01584760_CYP1B1	0.00404528	0.00699703
21	cg09062977	chr20	48151038	5740	-2	0.000913686	-0.0207172	PTGIS	hypo	-1.44871	PTGIS	3'UTR	cg09062977_PTGIS	0.00309237	0.00632534
22	cg05365942	chr14	64541738	23224	2	0.000932021	0.0191068	SYNE2	hyper	1.73031	SYNE2	TSS1500	cg05365942_SYNE2	0.000233101	0.0013468
23	cg11523681	chr9	4152699	169792	2	0.000953842	0.0141975	GLIS3	hyper	0.990066	GLIS3	TSS1500	cg11523681_GLIS3	0.00851677	0.00927481
24	cg19447956	chr5	41739046	5019	-2	0.0010066	-0.0149415	OXCT1	hypo	-1.53568	OXCT1	3'UTR	cg19447956_OXCT1	0.000376495	0.00186455
25	cg04859706	chr4	30721997	5099	-2	0.00105804	-0.0169665	PCDH7	hypo	-1.75584	PCDH7	TSS1500	cg04859706_PCDH7	0.00286243	0.00632534
26	cg11190071	chr17	1958851	3090	-2	0.00110382	-0.0265443	HIC1	hypo	-2.25225	HIC1	5'UTR	cg11190071_HIC1	0.00957127	0.00971134
27	cg16900796	chr19	10755136	57153	-2	0.00125675	-0.0211747	SLC44A2	hypo	-1.27533	SLC44A2	3'UTR	cg16900796_SLC44A2	0.00188862	0.00553285
28	cg05706594	chr1	26015454	57134	-2	0.00127512	-0.017952	MAN1C1	hypo	-1.61071	MAN1C1	5'UTR	cg05706594_MAN1C1	0.00266159	0.00608627
29	cg01263833	chr10	29811892	6840	2	0.00131005	0.0193633	SVIL	hyper	0.772206	SVIL	TSS1500	cg01263833_SVIL	0.00436872	0.0070349
30	cg13257044	chr4	1714050	7884	-2	0.00136832	-0.0286183	SLBP	hypo	-2.05128	SLBP	1stExon	cg13257044_SLBP	0.0010372	0.00373858
31	cg06712651	chr12	66351869	8091	-2	0.00142019	-0.0186964	HMGA2	hypo	-1.61652	HMGA2	3'UTR	cg06712651_HMGA2	1.61236e-05	0.000372635
32	cg03661817	chr16	57831745	NA	-2	0.00145438	-0.0187487	KIFC3	hypo	-1.06122	KIFC3	1stExon	cg03661817_KIFC3	9.55022e-06	0.000309093
33	cg15934140	chr3	4873433	NA	-2	0.00150276	-0.0301956	ITPR1	hypo	-2.05117	ITPR1	5'UTR	cg15934140_ITPR1	0.00874149	0.00942088
34	cg09434366	chr17	982586	29	2	0.00160296	0.016055	ABR	hyper	1.73855	ABR	ExonBnd	cg09434366_ABR	0.0044444	0.0070349
35	cg25490280	chr2	127413128	2995	-2	0.00176369	-0.022533	GYPC	hypo	-2.20901	GYPC	TSS1500	cg25490280_GYPC	0.00936679	0.00967975
36	cg27457921	chr17	43976811	4137	-2	0.00182361	-0.0159557	MAPT	hypo	-1.59184	MAPT	5'UTR	cg27457921_MAPT	0.00733208	0.00917323
37	cg19623406	chr1	26110554	57134	2	0.00185786	0.0132871	MAN1C1	hyper	0.393529	MAN1C1	3'UTR	cg19623406_MAN1C1	0.00266159	0.00608627
38	cg11527772	chr6	32972093	3111	-2	0.00191744	-0.0233522	HLA-DOA	hypo	-2.09954	HLA-DOA	3'UTR	cg11527772_HLA-DOA	0.0036534	0.00654645
39	cg04728678	chr6	84418713	9892	2	0.001981	0.0152241	SNAP91	hyper	0.939213	SNAP91	5'UTR	cg04728678_SNAP91	0.000204047	0.0013468
40	cg17190864	chr8	22926862	8795	2	0.00200276	0.0179478	TNFRSF10B	hyper	2.11641	TNFRSF10B	TSS200	cg17190864_TNFRSF10B	0.00288983	0.00632534
41	cg18595137	chr13	39458059	341640	-2	0.00203077	-0.0180568	FREM2	hypo	-1.25359	FREM2	3'UTR	cg18595137_FREM2	0.00125544	0.00421178
42	cg04975611	chr5	179241969	8878	2	0.00204916	0.00972349	SQSTM1	hyper	0.823428	SQSTM1	5'UTR	cg04975611_SQSTM1	0.00930232	0.00967975
43	cg17451457	chr3	39186729	64651	2	0.00206419	0.0106874	CSRNP1	hyper	0.909614	CSRNP1	ExonBnd	cg17451457_CSRNP1	0.000559847	0.002426
44	cg23043844	chr15	40747467	NA	-2	0.00208792	-0.0118774	BAHD1	hypo	-0.992022	BAHD1	5'UTR	cg23043844_BAHD1	0.00785076	0.00921711
45	cg17697105	chr20	5170968	8760	2	0.00210994	0.0136997	CDS2	hyper	1.01799	CDS2	3'UTR	cg17697105_CDS2	0.00533539	0.00770667
46	cg26718433	chr10	44880730	6387	2	0.00211426	0.0165291	CXCL12	hyper	1.67733	CXCL12	TSS200	cg26718433_CXCL12	0.00620644	0.00832865
47	cg13686952	chr17	37926322	22806	-2	0.00214191	-0.021838	IKZF3	hypo	-1.59183	IKZF3	3'UTR	cg13686952_IKZF3	0.00719711	0.00912804
48	cg24363732	chr22	43333586	11252	-2	0.00237063	-0.0312628	PACSIN2	hypo	-1.96658	PACSIN2	5'UTR	cg24363732_PACSIN2	0.00221349	0.00554707
49	cg21078330	chr2	134104516	344148	-2	0.00237774	-0.0362944	NCKAP5	hypo	-2.17979	NCKAP5	5'UTR	cg21078330_NCKAP5	0.00777287	0.00921711
50	cg10149996	chrX	118369686	10857	2	0.00243228	0.0173662	PGRMC1	hyper	1.30644	PGRMC1	TSS1500	cg10149996_PGRMC1	0.00554274	0.00784279
51	cg22055860	chr16	29831758	NA	-2	0.00245657	-0.0226597	MVP	hypo	-1.47172	MVP	TSS200	cg22055860_MVP	0.000728629	0.00291452
52	cg05632908	chr16	84880339	83716	2	0.00252217	0.0101653	CRISPLD2	hyper	1.02515	CRISPLD2	5'UTR	cg05632908_CRISPLD2	3.07943e-06	0.000160131
53	cg21790677	chr14	64460781	23224	-2	0.0025407	-0.0358114	SYNE2	hypo	-2.85341	SYNE2	5'UTR	cg21790677_SYNE2	0.000233101	0.0013468
54	cg03333330	chr7	93520346	7980	-2	0.00260871	-0.013334	TFPI2	hypo	-1.0383	TFPI2	TSS200	cg03333330_TFPI2	8.86512e-05	0.000844013
55	cg19395938	chrX	10126262	1183	-2	0.00261594	-0.0267432	CLCN4	hypo	-1.13841	CLCN4	TSS1500	cg19395938_CLCN4	0.00254544	0.00608564
56	cg14575164	chr11	124951616	219855	2	0.00267384	0.00844105	SLC37A2	hyper	0.809063	SLC37A2	TSS1500	cg14575164_SLC37A2	0.000199792	0.0013468
57	cg05997995	chr9	131102434	10999	2	0.0028495	0.011436	SLC27A4	hyper	0.878664	SLC27A4	TSS1500	cg05997995_SLC27A4	0.00646839	0.00856958
58	cg26572459	chr3	4866695	NA	-2	0.00294094	-0.0418841	ITPR1	hypo	-2.75678	ITPR1	5'UTR	cg26572459_ITPR1	0.00874149	0.00942088
59	cg02125168	chr1	230210111	2590	2	0.00306163	0.00944112	GALNT2	hyper	0.761464	GALNT2	5'UTR	cg02125168_GALNT2	0.00808942	0.00921711
60	cg16610041	chr1	46859860	2166	-2	0.00312016	-0.0128846	FAAH	hypo	-1.01117	FAAH	TSS200	cg16610041_FAAH	0.00928457	0.00967975
61	cg09662818	chr1	205326851	55220	2	0.00318457	0.0208079	KLHDC8A	hyper	2.23391	KLHDC8A	TSS1500	cg09662818_KLHDC8A	0.00948526	0.00967975
62	cg10324292	chr4	122612041	308	-2	0.00321279	-0.0309965	ANXA5	hypo	-2.04358	ANXA5	3'UTR	cg10324292_ANXA5	1.29931e-05	0.00033782
63	cg15651109	chr18	59157581	28316	-2	0.00342202	-0.0213277	CDH20	hypo	-1.79777	CDH20	TSS200	cg15651109_CDH20	0.00900425	0.00957597
64	cg02608873	chrX	17652355	4810	2	0.00351826	0.0150924	NHS	hyper	0.549727	NHS	TSS1500	cg02608873_NHS	0.00610047	0.00824859
65	cg21615907	chr14	64679950	23224	2	0.00353097	0.0130219	SYNE2	hyper	1.21905	SYNE2	TSS1500	cg21615907_SYNE2	0.000233101	0.0013468
66	cg07555734	chr12	79357799	6857	-2	0.00359285	-0.0263761	SYT1	hypo	-1.90034	SYT1	5'UTR	cg07555734_SYT1	0.00163412	0.00492603
67	cg01154527	chr6	151661849	9590	2	0.00363086	0.0213265	AKAP12	hyper	0.759625	AKAP12	TSS1500	cg01154527_AKAP12	1.04022e-05	0.000309093
68	cg00459129	chr12	27167463	51768	2	0.00364062	0.00869606	TM7SF3	hyper	0.707575	TM7SF3	TSS200	cg00459129_TM7SF3	0.00497286	0.00732745
69	cg19737972	chr12	13044162	9052	2	0.00364733	0.00925142	GPRC5A	hyper	1.02633	GPRC5A	TSS1500	cg19737972_GPRC5A	0.00573107	0.00805447
70	cg00138624	chr11	83592663	1740	-2	0.00365809	-0.00967186	DLG2	hypo	-0.917298	DLG2	5'UTR	cg00138624_DLG2	0.00684238	0.00878528
71	cg06180291	chr7	24985953	26031	-2	0.00372134	-0.00874219	OSBPL3	hypo	-0.913199	OSBPL3	5'UTR	cg06180291_OSBPL3	0.00346382	0.00654645
72	cg21229179	chr9	138972602	138151	2	0.00382677	0.0123333	NACC2	hyper	0.859205	NACC2	5'UTR	cg21229179_NACC2	0.00370379	0.00654645
73	cg02773737	chr11	61657498	3995	-2	0.00383072	-0.0137666	FADS3	hypo	-1.04745	FADS3	5'UTR	cg02773737_FADS3	1.91656e-05	0.000398645
74	cg20675440	chr16	69374895	84342	2	0.00388418	0.0110431	NIP7	hyper	0.788699	NIP7	5'UTR	cg20675440_NIP7	0.00360841	0.00654645
75	cg14426015	chr7	116139391	858	-2	0.00394722	-0.0170132	CAV2	hypo	-0.6454	CAV2	TSS1500	cg14426015_CAV2	0.0048362	0.00723691
76	cg00183742	chr1	71513499	NA	-2	0.00400547	-0.0182869	PTGER3	hypo	-1.89292	PTGER3	TSS200	cg00183742_PTGER3	0.00798956	0.00921711
77	cg02920817	chr8	144640043	79792	-2	0.00405832	-0.00889	GSDMD	hypo	-0.878035	GSDMD	TSS1500	cg02920817_GSDMD	0.00342708	0.00654645
78	cg00252615	chr5	160976283	2561	-2	0.00412368	-0.0137076	GABRB2	hypo	-0.862816	GABRB2	TSS1500	cg00252615_GABRB2	0.00215311	0.00554707
79	cg05194810	chr2	172950397	1745	2	0.00433004	0.0152745	DLX1	hyper	1.41563	DLX1	5'UTR	cg05194810_DLX1	0.00103184	0.00373858
80	cg16145913	chr5	35858063	3575	-2	0.00439375	-0.0312603	IL7R	hypo	-2.94441	IL7R	5'UTR	cg16145913_IL7R	0.00104562	0.00373858
81	cg12308391	chr11	113143664	NA	2	0.0044457	0.017385	NCAM1	hyper	0.732815	NCAM1	ExonBnd	cg12308391_NCAM1	0.00369787	0.00654645
82	cg24220996	chr4	15940550	9982	-2	0.00449405	-0.0397031	FGFBP1	hypo	-3.73396	FGFBP1	TSS1500	cg24220996_FGFBP1	0.00745325	0.00917323
83	cg14577909	chr11	83435501	NA	2	0.00450397	0.0587052	DLG2	hyper	2.55843	DLG2	5'UTR	cg14577909_DLG2	0.00684238	0.00878528
84	cg14689515	chr3	39190648	64651	-2	0.00457316	-0.0246198	CSRNP1	hypo	-1.37055	CSRNP1	5'UTR	cg14689515_CSRNP1	0.000559847	0.002426
85	cg00097038	chr1	197382771	23418	-2	0.00462908	-0.0194399	CRB1	hypo	-1.34198	CRB1	TSS1500	cg00097038_CRB1	0.000327613	0.00174727
86	cg08141489	chr4	184856363	56977	-2	0.0046589	-0.0204066	STOX2	hypo	-1.37178	STOX2	5'UTR	cg08141489_STOX2	0.00548611	0.00781583
87	cg00127620	chrX	17096915	9185	2	0.00469074	0.0124493	REPS2	hyper	1.28517	REPS2	5'UTR	cg00127620_REPS2	0.00231509	0.00569549
88	cg24309944	chr10	129731748	NA	-2	0.00469566	-0.0124569	PTPRE	hypo	-1.1846	PTPRE	5'UTR	cg24309944_PTPRE	0.00456592	0.0070349
89	cg04100532	chr2	210636560	285175	-2	0.00475338	-0.023724	UNC80	hypo	-2.4609	UNC80	TSS1500	cg04100532_UNC80	0.00776559	0.00921711
90	cg08757037	chr7	75933294	3315	-2	0.00477175	-0.0294791	HSPB1	hypo	-1.84036	HSPB1	5'UTR	cg08757037_HSPB1	0.00157113	0.00480581
91	cg05399718	chr12	123555535	57605	2	0.00484998	0.0140086	PITPNM2	hyper	0.622393	PITPNM2	3'UTR	cg05399718_PITPNM2	5.39395e-05	0.000659965
92	cg16689426	chr9	136822078	7410	2	0.00485766	0.0109168	VAV2	hyper	0.98541	VAV2	3'UTR	cg16689426_VAV2	4.69281e-05	0.000630616
93	cg18016464	chr12	4386474	NA	-2	0.00485797	-0.0233693	CCND2	hypo	-1.51688	CCND2	TSS1500	cg18016464_CCND2	0.00606097	0.00824859
94	cg06161964	chr5	1884513	50805	2	0.0049196	0.0145246	IRX4	hyper	0.565177	IRX4	5'UTR	cg06161964_IRX4	0.0094936	0.00967975
95	cg02847140	chr1	95007331	2152	2	0.00493918	0.022544	F3	hyper	1.97138	F3	1stExon	cg02847140_F3	0.000452234	0.00209032
96	cg25634041	chr3	185348303	59343	-2	0.00512121	-0.0147574	SENP2	hypo	-1.23933	SENP2	3'UTR	cg25634041_SENP2	0.00173666	0.00516035
97	cg00430315	chr11	35211393	960	-2	0.00516722	-0.00833623	CD44	hypo	-0.981146	CD44	ExonBnd	cg00430315_CD44	7.60821e-05	0.000791254
98	cg26670982	chr10	30008602	6840	-2	0.00522163	-0.0167935	SVIL	hypo	-1.93013	SVIL	5'UTR	cg26670982_SVIL	0.00436872	0.0070349
99	cg09874127	chr3	49851439	7318	-2	0.00526437	-0.0252735	UBA7	hypo	-1.65167	UBA7	TSS200	cg09874127_UBA7	0.000528226	0.0023885
100	cg06510879	chr4	5460609	NA	-2	0.00531626	-0.00857991	STK32B	hypo	-0.693331	STK32B	5'UTR	cg06510879_STK32B	2.74579e-05	0.000450536
101	cg24803730	chr19	8429439	51129	2	0.00536461	0.0252493	ANGPTL4	hyper	2.86013	ANGPTL4	1stExon	cg24803730_ANGPTL4	0.00320107	0.0064643
102	cg17538104	chr1	167063150	92235	-2	0.00539707	-0.0195386	DUSP27	hypo	-1.00178	DUSP27	TSS1500	cg17538104_DUSP27	0.00121273	0.0041352
103	cg23071864	chr10	3171130	5214	-2	0.0054728	-0.0115007	PFKP	hypo	-0.993083	PFKP	TSS200	cg23071864_PFKP	0.00202764	0.00554707
104	cg01243790	chr2	103379054	130827	2	0.0054803	0.00992695	TMEM182	hyper	1.11718	TMEM182	TSS200	cg01243790_TMEM182	0.00153529	0.00476628
105	cg01583034	chr12	104850716	50515	2	0.0055516	0.00871161	CHST11	hyper	1.08874	CHST11	5'UTR	cg01583034_CHST11	0.00310185	0.00632534
106	cg12930149	chr8	42066048	5327	-2	0.00558321	-0.0218185	PLAT	hypo	-1.59855	PLAT	TSS1500	cg12930149_PLAT	2.81585e-05	0.000450536
107	cg07900328	chr10	129718959	5791	2	0.00559439	0.0103755	PTPRE	hyper	1.19398	PTPRE	5'UTR	cg07900328_PTPRE	0.00456592	0.0070349
108	cg25150212	chr6	134639355	6446	2	0.00565852	0.0174208	SGK1	hyper	1.61798	SGK1	TSS1500	cg25150212_SGK1	0.00232749	0.00569549
109	cg15176005	chr1	228122465	7483	-2	0.00569887	-0.0197039	WNT9A	hypo	-0.334631	WNT9A	3'UTR	cg15176005_WNT9A	0.00819603	0.00921711
110	cg15411280	chr6	84747508	112609	-2	0.00571802	-0.0133014	MRAP2	hypo	-1.16581	MRAP2	5'UTR	cg15411280_MRAP2	0.00407039	0.00699703
111	cg24410692	chr10	112257574	1847	2	0.0057209	0.0247228	DUSP5	hyper	2.35844	DUSP5	TSS200	cg24410692_DUSP5	0.000822578	0.00322823
112	cg15817769	chr1	230272542	2590	2	0.00577222	0.02297	GALNT2	hyper	1.62684	GALNT2	5'UTR	cg15817769_GALNT2	0.00808942	0.00921711
113	cg22067069	chr5	118787455	3295	-2	0.00583342	-0.0184059	HSD17B4	hypo	-2.09833	HSD17B4	TSS1500	cg22067069_HSD17B4	0.000157389	0.00121248
114	cg23730181	chr1	70033739	57554	2	0.00584387	0.0150041	LRRC7	hyper	1.19916	LRRC7	TSS1500	cg23730181_LRRC7	0.00332991	0.00654645
115	cg08942269	chr11	64137747	8986	2	0.00590561	0.0106628	RPS6KA4	hyper	1.01547	RPS6KA4	ExonBnd	cg08942269_RPS6KA4	0.00683859	0.00878528
116	cg04268442	chr15	75090152	1445	2	0.00594223	0.00865655	CSK	hyper	0.592668	CSK	5'UTR	cg04268442_CSK	0.00499545	0.00732745
117	cg26171489	chr15	92459303	28232	-2	0.00597875	-0.0108017	SLCO3A1	hypo	-0.922556	SLCO3A1	5'UTR	cg26171489_SLCO3A1	0.0045102	0.0070349
118	cg04914283	chr1	23181832	2048	-2	0.00602954	-0.0129657	EPHB2	hypo	-1.10086	EPHB2	5'UTR	cg04914283_EPHB2	0.00335187	0.00654645
119	cg25720664	chr11	83356962	NA	-2	0.00606088	-0.0205365	DLG2	hypo	-1.82757	DLG2	5'UTR	cg25720664_DLG2	0.00684238	0.00878528
120	cg12023999	chr17	54893963	339210	-2	0.00610608	-0.00825294	C17orf67	hypo	-0.648169	C17orf67	TSS1500	cg12023999_C17orf67	0.00739446	0.00917323
121	cg22583967	chr20	35580439	25939	2	0.00614771	0.0134376	SAMHD1	hyper	1.44298	SAMHD1	TSS200	cg22583967_SAMHD1	0.00293234	0.00632534
122	cg23318843	chr5	50679367	NA	-2	0.00615799	-0.00609608	ISL1	hypo	-0.45297	ISL1	5'UTR	cg23318843_ISL1	0.00198868	0.00554707
123	cg05819130	chr7	94285759	8910	2	0.00616778	0.0157521	PEG10	hyper	1.14123	PEG10	1stExon	cg05819130_PEG10	0.00610713	0.00824859
124	cg23856293	chr20	62795341	4661	2	0.00622234	0.00986056	MYT1	hyper	1.03544	MYT1	TSS1500	cg23856293_MYT1	0.00133289	0.00436246
125	cg05898042	chr9	4300083	NA	-2	0.0062333	-0.02575	GLIS3	hypo	-2.43163	GLIS3	TSS200	cg05898042_GLIS3	0.00851677	0.00927481
126	cg12049629	chr1	151688502	11189	2	0.00634849	0.0128248	CELF3	hyper	0.613304	CELF3	1stExon	cg12049629_CELF3	0.00426075	0.0070349
127	cg20936291	chr9	130679328	27090	2	0.00639255	0.0299021	ST6GALNAC4	hyper	1.82129	ST6GALNAC4	TSS200	cg20936291_ST6GALNAC4	0.00987197	0.0099189
128	cg12316002	chr20	6075288	55612	2	0.0064102	0.00867255	FERMT1	hyper	0.878469	FERMT1	TSS1500	cg12316002_FERMT1	0.0099189	0.0099189
129	cg01853346	chr2	235902366	23677	2	0.00643225	0.00920268	SH3BP4	hyper	0.576965	SH3BP4	5'UTR	cg01853346_SH3BP4	4.85089e-05	0.000630616
130	cg24937747	chr5	1882902	NA	2	0.00647284	0.0164461	IRX4	hyper	1.83531	IRX4	TSS200	cg24937747_IRX4	0.0094936	0.00967975
131	cg08601574	chr20	25228251	5834	-2	0.00649844	-0.00933879	PYGB	hypo	-0.898247	PYGB	TSS1500	cg08601574_PYGB	4.14258e-06	0.000172332
132	cg02175489	chr11	15132665	387755	2	0.00651014	0.012524	INSC	hyper	1.07964	INSC	TSS1500	cg02175489_INSC	0.00840119	0.00926175
133	cg12731137	chr17	8023002	59344	-2	0.00653899	-0.00570444	ALOXE3	hypo	-0.357677	ALOXE3	TSS1500	cg12731137_ALOXE3	0.0035238	0.00654645
134	cg11409361	chr17	1041006	29	2	0.00657249	0.00975257	ABR	hyper	1.00873	ABR	5'UTR	cg11409361_ABR	0.0044444	0.0070349
135	cg23326075	chr9	112073589	54566	2	0.00658615	0.00955303	EPB41L4B	hyper	1.08185	EPB41L4B	5'UTR	cg23326075_EPB41L4B	0.000224951	0.0013468
136	cg04601362	chr17	44038949	4137	2	0.00665348	0.0109427	MAPT	hyper	0.77711	MAPT	TSS1500	cg04601362_MAPT	0.00733208	0.00917323
137	cg15495372	chr19	56093312	163033	-2	0.00665533	-0.0143415	ZNF579	hypo	-0.869304	ZNF579	TSS1500	cg15495372_ZNF579	0.00305127	0.00632534
138	cg17514068	chr14	64407365	23224	-2	0.00668692	-0.0158158	SYNE2	hypo	-0.98098	SYNE2	5'UTR	cg17514068_SYNE2	0.000233101	0.0013468
139	cg02818611	chr11	112865152	4684	2	0.0067116	0.0288587	NCAM1	hyper	2.8689	NCAM1	5'UTR	cg02818611_NCAM1	0.00369787	0.00654645
140	cg27179172	chr2	86565507	65055	-2	0.00672641	-0.0171339	REEP1	hypo	-0.164472	REEP1	TSS1500	cg27179172_REEP1	0.00209421	0.00554707
141	cg01083584	chr19	14629193	3337	2	0.00683224	0.0172238	DNAJB1	hyper	1.46036	DNAJB1	1stExon	cg01083584_DNAJB1	0.000191799	0.0013468
142	cg09897338	chr1	211849090	4751	2	0.00686017	0.0148905	NEK2	hyper	1.80987	NEK2	TSS200	cg09897338_NEK2	0.00142612	0.00449444
143	cg13292521	chr3	111803863	79669	2	0.00689017	0.0101983	C3orf52	hyper	0.82805	C3orf52	TSS1500	cg13292521_C3orf52	0.00645756	0.00856958
144	cg01011118	chr12	54813590	3678	-2	0.00689598	-0.0148313	ITGA5	hypo	-0.113363	ITGA5	TSS1500	cg01011118_ITGA5	0.000101444	0.000844013
145	cg07472708	chr20	4157173	54498	2	0.00691954	0.0116314	SMOX	hyper	1.10425	SMOX	5'UTR	cg07472708_SMOX	0.0044324	0.0070349
146	cg01128566	chr10	30026028	6840	-2	0.00704061	-0.0281534	SVIL	hypo	-2.43273	SVIL	TSS1500	cg01128566_SVIL	0.00436872	0.0070349
147	cg26455970	chr11	10626089	NA	-2	0.00720622	-0.0278344	LYVE1	hypo	-2.56296	LYVE1	3'UTR	cg26455970_LYVE1	0.00106046	0.00373858
148	cg02917016	chr13	46401058	283514	2	0.00730377	0.0194607	SIAH3	hyper	1.54183	SIAH3	3'UTR	cg02917016_SIAH3	0.000372302	0.00186455
149	cg07501506	chr1	26226649	3925	2	0.00731243	0.0163565	STMN1	hyper	1.98895	STMN1	3'UTR	cg07501506_STMN1	0.00102204	0.00373858
150	cg18062860	chr2	224866636	5270	2	0.00731987	0.01079	SERPINE2	hyper	0.812884	SERPINE2	ExonBnd	cg18062860_SERPINE2	0.00596326	0.00824859
151	cg03517146	chr11	66099716	9610	2	0.00744485	0.0125548	RIN1	hyper	0.902328	RIN1	3'UTR	cg03517146_RIN1	0.000301206	0.00164871
152	cg12997958	chr17	18161617	2314	-2	0.0074485	-0.009298	FLII	hypo	-0.781146	FLII	3'UTR	cg12997958_FLII	0.00798517	0.00921711
153	cg25372693	chr3	118959985	8702	-2	0.0074861	-0.0152842	B4GALT4	hypo	-1.02939	B4GALT4	TSS1500	cg25372693_B4GALT4	0.00266274	0.00608627
154	cg10252462	chr9	34458891	203259	-2	0.0075259	-0.00577257	FAM219A	hypo	-0.590854	FAM219A	TSS1500	cg10252462_FAM219A	0.0096323	0.00972581
155	cg20795965	chr17	37984930	22806	2	0.00759122	0.00789144	IKZF3	hyper	0.779267	IKZF3	3'UTR	cg20795965_IKZF3	0.00719711	0.00912804
156	cg20964147	chr22	43359454	11252	2	0.00761803	0.0203571	PACSIN2	hyper	0.689643	PACSIN2	5'UTR	cg20964147_PACSIN2	0.00221349	0.00554707
157	cg14963735	chr1	71513566	NA	2	0.00779348	0.0248414	PTGER3	hyper	2.06399	PTGER3	TSS200	cg14963735_PTGER3	0.00798956	0.00921711
158	cg14015015	chr6	35327915	5467	-2	0.00784071	-0.0254853	PPARD	hypo	-1.49541	PPARD	5'UTR	cg14015015_PPARD	0.0020437	0.00554707
159	cg02235255	chr4	71588304	22902	-1	0.00790089	-0.0450221	RUFY3	hypo	NA	RUFY3	1stExon	cg02235255_RUFY3	0.00533374	0.00770667
160	cg19132462	chr11	10476608	272	-2	0.00792409	-0.0227581	AMPD3	hypo	-1.001	AMPD3	TSS1500	cg19132462_AMPD3	0.00296487	0.00632534
161	cg12333707	chr5	172199303	1843	2	0.00793312	0.0156508	DUSP1	hyper	1.61294	DUSP1	TSS1500	cg12333707_DUSP1	0.000595472	0.00247716
162	cg15474728	chr17	982497	29	2	0.00794923	0.0160768	ABR	hyper	1.48132	ABR	TSS200	cg15474728_ABR	0.0044444	0.0070349
163	cg26937798	chr16	27326054	3566	-2	0.00803671	-0.011449	IL4R	hypo	-1.13776	IL4R	5'UTR	cg26937798_IL4R	0.00479775	0.00723139
164	cg18357560	chr1	65755818	NA	2	0.00809092	0.0129889	DNAJC6	hyper	1.46242	DNAJC6	5'UTR	cg18357560_DNAJC6	0.00141101	0.00449444
165	cg05941624	chr6	158402524	8871	-2	0.00811216	-0.0248596	SYNJ2	hypo	-1.47473	SYNJ2	TSS1500	cg05941624_SYNJ2	0.00298199	0.00632534
166	cg09063835	chr20	58181392	116154	2	0.008115	0.0275459	PHACTR3	hyper	1.33109	PHACTR3	5'UTR	cg09063835_PHACTR3	5.93963e-05	0.000686357
167	cg13997435	chr1	153538406	6273	-2	0.00811933	-0.0233481	S100A2	hypo	-1.42604	S100A2	5'UTR	cg13997435_S100A2	1.22686e-08	1.27593e-06
168	cg10313988	chr11	83352844	1740	-2	0.00815489	-0.0225022	DLG2	hypo	-1.2784	DLG2	5'UTR	cg10313988_DLG2	0.00684238	0.00878528
169	cg05704353	chr13	31737466	10808	-2	0.00821933	-0.0121483	HSPH1	hypo	-1.42507	HSPH1	TSS1500	cg05704353_HSPH1	7.35639e-05	0.000791254
170	cg26437944	chr1	183197514	3918	-2	0.00822128	-0.00944942	LAMC2	hypo	-1.08463	LAMC2	ExonBnd	cg26437944_LAMC2	0.00221016	0.00554707
171	cg11643530	chr1	230268153	2590	2	0.00832007	0.00822608	GALNT2	hyper	0.679445	GALNT2	5'UTR	cg11643530_GALNT2	0.00808942	0.00921711
172	cg20890713	chr1	19970378	4681	-2	0.0083623	-0.00939678	NBL1	hypo	-0.623921	NBL1	TSS1500	cg20890713_NBL1	0.00592699	0.00824859
173	cg12424391	chr1	230518163	79605	-2	0.00838071	-0.0137278	PGBD5	hypo	-0.576771	PGBD5	5'UTR	cg12424391_PGBD5	0.00545007	0.00781583
174	cg27585618	chr6	108093747	256380	-2	0.00846333	-0.00901607	SCML4	hypo	-0.753951	SCML4	5'UTR	cg27585618_SCML4	0.00398799	0.0069706
175	cg23325940	chr3	124839820	84561	2	0.00860463	0.0141804	SLC12A8	hyper	1.44359	SLC12A8	TSS200	cg23325940_SLC12A8	0.00828654	0.00921711
176	cg09152866	chr6	11714562	84830	-2	0.00861517	-0.0149378	ADTRP	hypo	-1.24641	ADTRP	3'UTR	cg09152866_ADTRP	0.00808609	0.00921711
177	cg19788957	chr19	19050539	9454	2	0.00862737	0.00872145	HOMER3	hyper	0.781132	HOMER3	5'UTR	cg19788957_HOMER3	0.00427242	0.0070349
178	cg00945964	chr17	66287915	9120	-2	0.00871494	-0.0131208	ARSG	hypo	-1.11142	ARSG	5'UTR	cg00945964_ARSG	0.00825035	0.00921711
179	cg21535156	chr7	1499152	NA	2	0.00873389	0.0177056	MICALL2	hyper	1.79959	MICALL2	TSS200	cg21535156_MICALL2	0.000437394	0.00206768
180	cg04527147	chrX	19826911	30011	-2	0.00874454	-0.0142464	SH3KBP1	hypo	-1.10261	SH3KBP1	5'UTR	cg04527147_SH3KBP1	0.000405178	0.00195993
181	cg16427552	chr19	18118854	27106	-2	0.00878478	-0.0133615	ARRDC2	hypo	-1.18072	ARRDC2	TSS200	cg16427552_ARRDC2	0.00111402	0.00386193
182	cg08780166	chr2	40470864	NA	-2	0.00879251	-0.0193784	SLC8A1	hypo	-1.34676	SLC8A1	3'UTR	cg08780166_SLC8A1	0.00209042	0.00554707
183	cg01792910	chr4	78079393	901	-2	0.00884942	-0.0112504	CCNG2	hypo	-1.24529	CCNG2	5'UTR	cg01792910_CCNG2	0.00304986	0.00632534
184	cg27615578	chr19	7953281	NA	-2	0.008863	-0.00999118	LRRC8E	hypo	-0.712724	LRRC8E	TSS200	cg27615578_LRRC8E	0.00262731	0.00608627
185	cg11304190	chr15	40751651	22893	2	0.00905064	0.0085353	BAHD1	hyper	0.749456	BAHD1	1stExon	cg11304190_BAHD1	0.00785076	0.00921711
186	cg23631070	chrX	17652804	4810	-2	0.00907043	-0.0137669	NHS	hypo	-1.26286	NHS	TSS1500	cg23631070_NHS	0.00610047	0.00824859
187	cg00735188	chr10	3200919	10531	2	0.00909674	0.00917552	PITRM1	hyper	0.742581	PITRM1	TSS1500	cg00735188_PITRM1	0.00902351	0.00957597
188	cg26778345	chr16	8806586	18	2	0.00910266	0.0216245	ABAT	hyper	2.0911	ABAT	TSS1500	cg26778345_ABAT	3.90305e-05	0.000579881
189	cg03975844	chr1	205318888	55220	-2	0.00910317	-0.0110541	KLHDC8A	hypo	-1.13609	KLHDC8A	3'UTR	cg03975844_KLHDC8A	0.00948526	0.00967975
190	cg02684548	chr17	43324001	752	2	0.00920277	0.0102406	FMNL1	hyper	0.99321	FMNL1	3'UTR	cg02684548_FMNL1	0.00427519	0.0070349
191	cg04600411	chr17	40269556	2648	2	0.00923619	0.00978414	KAT2A	hyper	0.66548	KAT2A	3'UTR	cg04600411_KAT2A	0.00897294	0.00957597
192	cg11757894	chr5	172198326	1843	-2	0.00929047	-0.0132919	DUSP1	hypo	-1.64141	DUSP1	TSS200	cg11757894_DUSP1	0.000595472	0.00247716
193	cg10581137	chr12	6926283	920	2	0.00931691	0.0118497	CD4	hyper	1.32338	CD4	ExonBnd	cg10581137_CD4	0.00345677	0.00654645
194	cg16372051	chr6	31794302	3304	-2	0.00932495	-0.0171043	HSPA1B	hypo	-1.29691	HSPA1B	TSS1500	cg16372051_HSPA1B	2.77644e-05	0.000450536
195	cg23131136	chr11	76795875	726	-2	0.00933982	-0.010104	CAPN5	hypo	-1.14193	CAPN5	5'UTR	cg23131136_CAPN5	0.00841573	0.00926175
196	cg23085448	chr4	141998470	57484	-2	0.00936318	-0.00858589	RNF150	hypo	-0.862055	RNF150	5'UTR	cg23085448_RNF150	0.0050024	0.00732745
197	cg14276794	chr11	10591000	10894	2	0.00936851	0.013798	LYVE1	hyper	1.32809	LYVE1	TSS1500	cg14276794_LYVE1	0.00106046	0.00373858
198	cg02464912	chr14	64319543	23224	-2	0.00937247	-0.00531016	SYNE2	hypo	-0.468624	SYNE2	TSS200	cg02464912_SYNE2	0.000233101	0.0013468
199	cg13124675	chr17	6441385	83394	-2	0.00941436	-0.0132343	PITPNM3	hypo	-1.21851	PITPNM3	ExonBnd	cg13124675_PITPNM3	9.85394e-05	0.000844013
200	cg10804363	chr20	35580365	25939	2	0.00946911	0.0108821	SAMHD1	hyper	0.68802	SAMHD1	TSS200	cg10804363_SAMHD1	0.00293234	0.00632534
201	cg20567140	chr12	48152038	10411	-2	0.00951345	-0.021308	RAPGEF3	hypo	-0.676234	RAPGEF3	5'UTR	cg20567140_RAPGEF3	0.00454114	0.0070349
202	cg18329349	chr7	116164847	857	-2	0.00955538	-0.00722927	CAV1	hypo	-0.531595	CAV1	TSS1500	cg18329349_CAV1	8.81272e-08	6.11016e-06
203	cg02773337	chr10	3171970	5214	2	0.00956116	0.00741055	PFKP	hyper	0.699254	PFKP	5'UTR	cg02773337_PFKP	0.00202764	0.00554707
204	cg24106898	chr5	19892970	1016	-2	0.00965911	-0.0250873	CDH18	hypo	-2.16937	CDH18	5'UTR	cg24106898_CDH18	0.00787236	0.00921711
205	cg11769163	chr20	23030102	7056	-2	0.00972077	-0.0070684	THBD	hypo	-0.492876	THBD	1stExon	cg11769163_THBD	0.000131611	0.00105289
206	cg17172595	chr12	54813531	NA	-2	0.00986461	-0.0192389	ITGA5	hypo	-1.06026	ITGA5	TSS1500	cg17172595_ITGA5	0.000101444	0.000844013
207	cg17246816	chr12	123381821	79720	-2	0.00992434	-0.0191659	VPS37B	hypo	-1.1591	VPS37B	TSS1500	cg17246816_VPS37B	0.000101287	0.000844013
208	cg20143859	chr18	56806343	90701	-2	0.00997003	-0.0113271	SEC11C	hypo	-1.42029	SEC11C	TSS1500	cg20143859_SEC11C	0.00825869	0.00921711

## Sheet: S4
	dataSetID	dataSetName	inGroups	pValue	Bonferroni	nCommonGenes	fracOfEffectiveClassSize	expectedFracOfEffectiveClassSize	enrichmentRatio	fracOfEffectiveSetSize	effectiveSetSize	shortDataSetName	overlapGenes
1	GO:0050818	regulation of coagulation	GO|GO.BP|GO	1.95275e-08	0.000358368	9	0.0596026	0.00442789	13.4607	0.142857	63	regulation of coagulation	ABAT|ANXA5|CAV1|EPHB2|F3|SERPINE2|PLAT|THBD|ADTRP
2	GO:0030193	regulation of blood coagulation	GO|GO.BP|GO	1.87441e-07	0.00343991	8	0.0529801	0.00414675	12.7763	0.135593	59	regulation of blood coagulation	ABAT|CAV1|EPHB2|F3|SERPINE2|PLAT|THBD|ADTRP
3	GO:1900046	regulation of hemostasis	GO|GO.BP|GO	2.44506e-07	0.00448717	8	0.0529801	0.00428732	12.3574	0.131148	61	regulation of hemostasis	ABAT|CAV1|EPHB2|F3|SERPINE2|PLAT|THBD|ADTRP
4	GO:0042060	wound healing	GO|GO.BP|GO	3.18863e-07	0.00585178	17	0.112583	0.0255834	4.40063	0.0467033	364	wound healing	ABAT|ANXA5|CAV1|CD44|EPHB2|F3|HSPB1|ITGA5|SERPINE2|PLAT|PPARD|THBD|VAV2|TFPI2|EPB41L4B|FERMT1|ADTRP
5	GO:0007596	blood coagulation	GO|GO.BP|GO	5.02726e-07	0.00922602	12	0.0794702	0.0127214	6.24697	0.0662983	181	blood coagulation	ABAT|ANXA5|CAV1|EPHB2|F3|HSPB1|SERPINE2|PLAT|THBD|VAV2|TFPI2|ADTRP
6	GO:0050817	coagulation	GO|GO.BP|GO	5.65624e-07	0.0103803	12	0.0794702	0.012862	6.1787	0.0655738	183	coagulation	ABAT|ANXA5|CAV1|EPHB2|F3|HSPB1|SERPINE2|PLAT|THBD|VAV2|TFPI2|ADTRP
7	GO:0007599	hemostasis	GO|GO.BP|GO	6.73108e-07	0.0123529	12	0.0794702	0.0130728	6.07904	0.0645161	186	hemostasis	ABAT|ANXA5|CAV1|EPHB2|F3|HSPB1|SERPINE2|PLAT|THBD|VAV2|TFPI2|ADTRP
8	GO:0009653	anatomical structure morphogenesis	GO|GO.BP|GO	6.94363e-07	0.0127429	50	0.331126	0.168189	1.96877	0.0208943	2393	anatomical structure morphogenesis	FMNL1|CAV1|CD44|CDH18|CYP1B1|DLX1|DUSP1|DUSP5|EPHB2|F3|FLII|KAT2A|HSPB1|IL4R|IL7R|ITGA5|LAMC2|STMN1|MAPT|MET|NBL1|NCAM1|SERPINE2|PTGIS|CXCL12|SGK1|SYT1|VAV2|WNT9A|HMGA2|FIG4|FGFBP1|RAPGEF3|LYVE1|PACSIN2|RUFY3|CRB1|CDH20|SH3KBP1|CHST11|IRX4|ANGPTL4|GCNT4|FERMT1|CSRNP1|CRISPLD1|CRISPLD2|ADTRP|TMEM182|FREM2
9	GO:0050878	regulation of body fluid levels	GO|GO.BP|GO	1.05692e-06	0.0193965	15	0.0993377	0.021788	4.55928	0.0483871	310	regulation of body fluid levels	ABAT|ANXA5|CAV1|EPHB2|F3|HSPB1|STMN1|MET|SERPINE2|PLAT|THBD|VAV2|TFPI2|ALOXE3|ADTRP
10	GO:0070836	caveola assembly	GO|GO.BP|GO	1.17196e-06	0.0215079	3	0.0198675	0.000210852	94.2252	1	3	caveola assembly	CAV1|CAV2|PACSIN2
11	GO:0048585	negative regulation of response to stimulus	GO|GO.BP|GO	1.38746e-06	0.0254627	35	0.231788	0.0993815	2.33231	0.0247525	1414	negative regulation of response to stimulus	ABAT|CAV1|CAV2|CD44|CSK|DLX1|DUSP1|DUSP5|EPHB2|HIC1|HSPA1B|HSPB1|IL4R|IL7R|STMN1|MET|NBL1|SERPINE2|PLAT|PPARD|PTGIS|PTPRE|CXCL12|THBD|HMGA2|GPRC5A|HOMER3|SLC27A4|SH3BP4|SAMHD1|CHST11|FERMT1|ADTRP|STYXL2|MRAP2
